# Supplementary material for: Bis(3-meth­oxy-6-methyl-2-pyrid­yl) ether
Source: Acta Crystallogr Sect E Struct Rep Online. 2008 Jan 4;64(Pt 2):o369. doi: 10.1107/S160053680706775X (PMC2960406; doi:10.1107/S160053680706775X)
Supplement: Supplementary file 2 [file e-64-0o369-Isup2.hkl]

# 
# h,k,l, Fc-squared, Fo-squared, sigma(Fo-squared) and status flag 
# 
data_I
_shelx_title ' F in P2(1)/c' 
_shelx_refln_list_code          4 
_shelx_F_calc_maximum      184.69 
_exptl_crystal_F_000       552.00 
_reflns_d_resolution_high  0.8255 
 
loop_ 
 _symmetry_equiv_pos_as_xyz 
 'x, y, z' 
 '-x, y+1/2, -z+1/2' 
 '-x, -y, -z' 
 'x, -y-1/2, z-1/2' 
 
_cell_length_a    12.1458 
_cell_length_b     7.5372 
_cell_length_c    14.6692 
_cell_angle_alpha  90.000 
_cell_angle_beta   94.577 
_cell_angle_gamma  90.000 
 
_shelx_F_squared_multiplier     1.000 
 
loop_ 
 _refln_index_h 
 _refln_index_k 
 _refln_index_l 
 _refln_F_squared_calc 
 _refln_F_squared_meas 
 _refln_F_squared_sigma 
 _refln_observed_status 
   2   0   0      892.16      809.30     15.11 o 
   3   0   0      130.73      142.74      4.60 o 
   4   0   0     1497.76     1399.09     18.88 o 
   5   0   0     1620.86     1556.38     18.92 o 
   6   0   0      338.37      351.46      6.90 o 
   7   0   0        1.36        2.07      1.86 o 
   8   0   0       25.25       27.35      2.90 o 
   9   0   0       23.51       24.63      4.74 o 
  10   0   0       12.22       13.18      4.65 o 
  11   0   0       13.55        1.77      4.19 o 
  12   0   0        0.12        2.44      4.27 o 
  13   0   0        1.61        3.61      5.02 o 
  14   0   0        0.53        2.82      5.55 o 
   1   1   0        3.13        2.49      0.84 o 
   2   1   0     4743.92     4653.03     42.83 o 
   3   1   0       43.62       45.61      2.79 o 
   4   1   0      714.10      722.47      9.33 o 
   5   1   0       58.82       72.70      3.57 o 
   6   1   0      859.33      918.34     12.30 o 
   7   1   0      343.64      332.72      6.59 o 
   8   1   0      144.31      146.33      4.38 o 
   9   1   0        0.25        1.15      2.10 o 
  10   1   0      175.96      165.95      9.28 o 
  11   1   0       25.48       24.26      6.26 o 
  12   1   0        2.25        8.95      4.43 o 
  13   1   0       10.04       -0.42      3.21 o 
  14   1   0        0.31       -2.21      4.38 o 
   0   2   0     1400.35     1452.78     20.98 o 
   1   2   0      475.42      494.50     12.65 o 
   2   2   0     2461.27     2456.69     30.83 o 
   3   2   0      438.65      446.08      6.58 o 
   4   2   0       48.13       50.77      3.34 o 
   5   2   0      107.69       90.47      3.45 o 
   6   2   0      148.02      154.23      9.11 o 
   7   2   0      230.24      194.49      5.85 o 
   8   2   0       72.81       82.25      4.35 o 
   9   2   0      205.41      216.49      5.64 o 
  10   2   0       11.16       13.89      2.74 o 
  11   2   0       38.17       33.66      4.07 o 
  12   2   0        4.11       11.04      4.25 o 
  13   2   0        1.50        0.65      5.32 o 
  14   2   0        0.51       -4.78      4.69 o 
   1   3   0     5878.67     6216.43     57.81 o 
   2   3   0       40.21       55.60      2.52 o 
   3   3   0       97.59       98.09      3.60 o 
   4   3   0     1156.41     1143.18     14.08 o 
   5   3   0      378.50      336.04      6.89 o 
   6   3   0      420.21      397.68      7.66 o 
   7   3   0      127.06      122.98      4.61 o 
   8   3   0      190.08      211.86      6.19 o 
   9   3   0       22.91       16.93      4.15 o 
  10   3   0       15.34       14.82      3.48 o 
  11   3   0        0.09       -3.92      2.61 o 
  12   3   0        5.13        0.44      3.73 o 
  13   3   0        6.13        4.40      4.23 o 
   0   4   0     1288.24     1169.53     22.69 o 
   1   4   0     1790.96     1778.90     19.71 o 
   2   4   0     1377.37     1453.90     16.96 o 
   3   4   0       17.68       17.77      2.23 o 
   4   4   0        7.24        9.69      2.14 o 
   5   4   0      225.00      227.69      5.88 o 
   6   4   0        2.40        3.49      2.38 o 
   7   4   0       50.38       62.37      5.89 o 
   8   4   0        0.21        0.93      3.57 o 
   9   4   0       19.89       25.64      4.23 o 
  10   4   0        0.65        4.07      3.06 o 
  11   4   0        0.70       -1.16      2.93 o 
  12   4   0        0.60        0.53      3.39 o 
  13   4   0        0.31        6.62      4.61 o 
   1   5   0       51.74       73.05      3.58 o 
   2   5   0       81.42       78.67      3.74 o 
   3   5   0      196.86      199.93      5.54 o 
   4   5   0       36.44       42.81      3.36 o 
   5   5   0        5.65        5.96      2.39 o 
   6   5   0       34.04       45.17      4.44 o 
   7   5   0       23.52       24.06      3.89 o 
   8   5   0       15.95       15.18      4.11 o 
   9   5   0        1.13       -0.30      3.53 o 
  10   5   0        0.12       -0.25      3.19 o 
  11   5   0        0.48       -1.84      3.93 o 
  12   5   0        4.26       -0.21      4.00 o 
   0   6   0       52.22       62.66      8.59 o 
   1   6   0        5.25       10.20      2.63 o 
   2   6   0        8.39       12.52      2.65 o 
   3   6   0      376.20      357.23      8.07 o 
   4   6   0        0.00        1.12      2.74 o 
   5   6   0       22.42       26.30      3.96 o 
   6   6   0        0.79        2.29      4.11 o 
   7   6   0        0.08        0.06      7.18 o 
   8   6   0        9.13       12.27      5.42 o 
   9   6   0        5.60       -1.20      4.67 o 
  10   6   0        0.26        5.98      4.70 o 
  11   6   0        0.45        2.48      4.66 o 
   1   7   0       59.62       61.16      5.02 o 
   2   7   0        0.16        2.49      6.57 o 
   3   7   0       10.59       12.46      6.60 o 
   4   7   0        9.01       12.99      4.75 o 
   5   7   0        3.75        3.53      3.96 o 
   6   7   0        5.39        2.53      4.69 o 
   7   7   0       14.15       18.62      5.82 o 
   8   7   0       21.27       16.40      6.58 o 
   9   7   0        1.41       -1.61      5.72 o 
   1   8   0        4.70       12.81      7.24 o 
   2   8   0       20.54       19.16      8.76 o 
   3   8   0        7.82        1.25      7.73 o 
   4   8   0        2.44        2.28      7.73 o 
   5   8   0        3.67        5.84      4.89 o 
   6   8   0        1.21        4.81      5.47 o 
   7   8   0        0.36        6.36      9.35 o 
 -14   1   1        0.03        3.85      4.42 o 
 -13   1   1        4.30        5.02      4.47 o 
 -12   1   1       60.38       51.43      5.63 o 
 -11   1   1        4.36        2.06      2.90 o 
 -10   1   1      111.42      116.35      5.60 o 
  -9   1   1       19.99       23.68      2.74 o 
  -8   1   1        8.99        7.40      2.07 o 
  -7   1   1      275.52      297.81      5.69 o 
  -6   1   1     2650.47     2679.18     21.93 o 
  -5   1   1       70.44       65.91      2.69 o 
  -4   1   1      739.42      661.83      6.65 o 
  -3   1   1      140.78      136.69      2.68 o 
  -2   1   1       24.98       30.33      2.42 o 
  -1   1   1     6427.90     6410.46     87.25 o 
   0   1   1     3634.57     3536.54     36.74 o 
   1   1   1     1261.50     1248.66     14.54 o 
   2   1   1     8564.80     8564.25     77.32 o 
   3   1   1        8.53        8.95      1.46 o 
   4   1   1      502.61      502.31      7.49 o 
   5   1   1        0.04        2.14      1.69 o 
   6   1   1     1346.66     1329.95     16.16 o 
   7   1   1        0.11        1.86      2.05 o 
   8   1   1      105.40      122.09      4.89 o 
   9   1   1      123.06      127.36      4.46 o 
  10   1   1       70.74       74.30      5.11 o 
  11   1   1       28.44       29.32      4.11 o 
  12   1   1        0.16       -0.40      3.10 o 
  13   1   1        0.00        7.05      3.59 o 
  14   1   1        4.94        2.01      3.86 o 
 -14   2   1        4.03       11.58      4.93 o 
 -13   2   1        0.02        2.83      4.18 o 
 -12   2   1        8.10        3.31      3.78 o 
 -11   2   1       54.86       58.48      5.60 o 
 -10   2   1      140.34      144.75      4.96 o 
  -9   2   1       11.41       13.48      2.60 o 
  -8   2   1      259.78      241.37      5.54 o 
  -7   2   1      108.53      109.04      3.75 o 
  -6   2   1       68.43       67.66      2.22 o 
  -5   2   1     2182.25     2170.00     23.17 o 
  -4   2   1      767.65      674.76      9.05 o 
  -3   2   1        6.72       10.73      1.52 o 
  -2   2   1      315.87      332.80      5.10 o 
  -1   2   1     4350.30     4353.56     53.47 o 
   0   2   1    18366.62    20692.30    183.91 o 
   1   2   1     9167.42     9384.54     90.03 o 
   2   2   1     2356.01     2313.53     22.99 o 
   3   2   1        2.79        5.19      1.45 o 
   4   2   1      690.76      709.45      9.59 o 
   5   2   1        3.88        6.33      1.80 o 
   6   2   1       12.31       20.78      2.39 o 
   7   2   1       43.01       54.01      3.51 o 
   8   2   1      139.00      137.91      5.17 o 
   9   2   1       37.44       43.48      4.40 o 
  10   2   1        0.87       -1.06      2.41 o 
  11   2   1        8.24        4.61      3.17 o 
  12   2   1        0.63       -4.36      2.97 o 
  13   2   1        0.00        3.09      4.45 o 
  14   2   1        0.74       -1.79      6.31 o 
 -13   3   1        3.66       -0.72      3.96 o 
 -12   3   1        2.15        4.67      4.24 o 
 -11   3   1        3.31       -1.30      3.34 o 
 -10   3   1       25.49       25.59      3.68 o 
  -9   3   1       40.54       38.05      3.83 o 
  -8   3   1       55.30       54.34      3.53 o 
  -7   3   1       54.69       58.15      3.69 o 
  -6   3   1       75.84       85.99      3.89 o 
  -5   3   1        1.26       -0.10      1.67 o 
  -4   3   1      346.51      335.62      6.20 o 
  -3   3   1      291.49      281.22      5.32 o 
  -2   3   1      614.43      553.35      7.81 o 
  -1   3   1       53.41       63.61      3.54 o 
   0   3   1       55.16       44.52      2.22 o 
   1   3   1      522.77      513.94      7.36 o 
   2   3   1      221.15      230.42      7.30 o 
   3   3   1      952.83      947.18     11.96 o 
   4   3   1      127.10      153.54      4.28 o 
   5   3   1       26.23       26.56      2.52 o 
   6   3   1        0.04        0.03      1.88 o 
   7   3   1        8.51       10.19      2.54 o 
   8   3   1       70.97       67.37      4.26 o 
   9   3   1        2.00        0.23      2.60 o 
  10   3   1        5.77        2.77      3.43 o 
  11   3   1        4.37        2.27      3.52 o 
  12   3   1        1.80        3.49      3.97 o 
  13   3   1        2.17       -0.82      4.39 o 
 -13   4   1        1.25        3.04      4.21 o 
 -12   4   1        0.06       -0.03      3.22 o 
 -11   4   1       13.20       16.20      3.68 o 
 -10   4   1        1.64        3.87      3.12 o 
  -9   4   1        8.99        5.52      2.93 o 
  -8   4   1       10.21        8.80      2.99 o 
  -7   4   1      167.11      140.56      9.80 o 
  -6   4   1      264.00      270.12      6.55 o 
  -5   4   1      166.03      172.75      6.00 o 
  -4   4   1       22.95       27.27      3.82 o 
  -3   4   1      207.30      218.86      5.20 o 
  -2   4   1      178.43      169.49      4.46 o 
  -1   4   1       11.89       11.68      3.35 o 
   0   4   1      464.50      425.35      7.09 o 
   1   4   1        2.65        4.52      1.90 o 
   2   4   1       25.99       31.16      2.44 o 
   3   4   1     1083.95     1130.97     14.39 o 
   4   4   1       14.23       14.68      2.29 o 
   5   4   1       52.41       50.47      3.43 o 
   6   4   1        6.75       10.45      2.59 o 
   7   4   1      187.22      175.29      5.80 o 
   8   4   1        0.17        0.39      2.68 o 
   9   4   1       37.89       33.61      4.66 o 
  10   4   1        6.50        2.54      3.54 o 
  11   4   1        6.01        0.90      3.12 o 
  12   4   1        0.10       -4.18      4.62 o 
  13   4   1        0.44       -2.46      4.93 o 
 -12   5   1        3.12        6.83      4.20 o 
 -11   5   1        2.27       -2.52      3.17 o 
 -10   5   1        0.88        0.88      3.12 o 
  -9   5   1        1.05        2.03      3.16 o 
  -8   5   1      217.87      200.43      8.06 o 
  -7   5   1       21.86       14.87      4.40 o 
  -6   5   1       52.60       66.87      5.09 o 
  -5   5   1       63.77       54.28      4.54 o 
  -4   5   1       35.73       41.13      3.29 o 
  -3   5   1      145.48      174.53      5.18 o 
  -2   5   1        2.14        2.49      2.05 o 
  -1   5   1      151.88      163.53      4.82 o 
   0   5   1       67.14       71.55      3.48 o 
   1   5   1      395.68      418.02      7.72 o 
   2   5   1      584.33      581.19     10.00 o 
   3   5   1       23.64       27.04      2.85 o 
   4   5   1       81.56       78.06      4.11 o 
   5   5   1        1.54        0.28      2.77 o 
   6   5   1        6.44        8.54      2.77 o 
   7   5   1      103.95       97.40      6.03 o 
   8   5   1      138.13      137.04      9.51 o 
   9   5   1       17.48       19.07      5.59 o 
  10   5   1        3.35        1.81      4.88 o 
  11   5   1        1.94        3.43      4.99 o 
  12   5   1        0.81        0.99      4.19 o 
 -11   6   1        0.22        4.36      4.77 o 
 -10   6   1        0.95       -2.29      4.98 o 
  -9   6   1        0.01        1.33      4.53 o 
  -8   6   1        2.06        8.46      3.45 o 
  -7   6   1        2.24        5.87      3.64 o 
  -6   6   1       31.38       27.30      4.36 o 
  -5   6   1        2.72        2.57      2.83 o 
  -4   6   1        8.46       11.32      3.31 o 
  -3   6   1      117.00      125.01      6.00 o 
  -2   6   1       35.55       37.39      3.37 o 
  -1   6   1        0.39        0.89      2.13 o 
   0   6   1       53.69       58.41      4.12 o 
   1   6   1      140.79      119.51      4.68 o 
   2   6   1      505.94      496.86     10.75 o 
   3   6   1        1.76        8.55      4.49 o 
   4   6   1       22.34       21.27      4.08 o 
   5   6   1        0.00        7.32      3.98 o 
   6   6   1        0.40        1.88      4.09 o 
   7   6   1        5.34        1.13      4.22 o 
   8   6   1        0.28       -1.82      4.23 o 
   9   6   1        3.02        4.15      5.21 o 
  10   6   1        0.81       -4.85      6.28 o 
  -9   7   1        0.73       -0.14      4.69 o 
  -8   7   1        2.93        7.17      4.53 o 
  -7   7   1        0.15       -1.59      4.62 o 
  -6   7   1        1.13       -0.50      4.34 o 
  -5   7   1        4.65       11.55      4.58 o 
  -4   7   1       27.46       11.42      8.05 o 
  -3   7   1        4.44        1.81      2.97 o 
  -2   7   1        0.24        0.30      3.53 o 
  -1   7   1       10.41        9.17      4.44 o 
   0   7   1        9.56        8.37      3.28 o 
   1   7   1       19.74       16.48      3.81 o 
   2   7   1       56.02       59.18      5.11 o 
   3   7   1       11.20        4.87      4.08 o 
   4   7   1        5.22       -2.86      3.90 o 
   5   7   1        3.12        2.02      4.54 o 
   6   7   1       18.74       22.31      5.79 o 
   7   7   1       11.16        7.54      5.21 o 
   8   7   1        1.27        7.33      7.35 o 
   9   7   1        1.97       -4.07      5.25 o 
  -7   8   1        0.52        3.17      5.22 o 
  -6   8   1        0.72       -5.87      7.64 o 
  -5   8   1        1.20        2.16      7.94 o 
  -4   8   1        0.05        5.96      8.21 o 
  -3   8   1        0.73        7.94      7.91 o 
  -2   8   1       10.67        8.43      7.73 o 
  -1   8   1        0.08        4.87      5.72 o 
   0   8   1        4.95        7.12      6.08 o 
   3   8   1       16.82       10.51      4.83 o 
   4   8   1       28.23       28.64      9.92 o 
   5   8   1        1.80       -2.10      4.51 o 
   6   8   1        1.32        0.99      4.71 o 
  -2   9   1        3.92        8.82      7.06 o 
 -14   0   2        3.64        2.98      8.61 o 
 -13   0   2        9.74        7.68      5.07 o 
 -12   0   2        6.61        0.00      4.68 o 
 -11   0   2        6.09        0.62      4.03 o 
 -10   0   2        7.86        4.49      4.20 o 
  -9   0   2       35.35       26.82      6.91 o 
  -8   0   2       42.75       37.23      4.14 o 
  -7   0   2       55.73       65.59      3.57 o 
  -6   0   2     1381.94     1498.01     19.22 o 
  -5   0   2      218.08      215.75      5.09 o 
  -4   0   2     4922.15     4759.87     50.37 o 
  -3   0   2     1169.68     1085.41     13.22 o 
  -2   0   2     5459.26     5483.66     56.36 o 
  -1   0   2     7166.89     7085.09     87.47 o 
   0   0   2     5537.74     5457.74     93.17 o 
   1   0   2      873.68      862.60     10.09 o 
   2   0   2     4630.59     4385.04     57.44 o 
   3   0   2     4051.88     3707.98     58.72 o 
   4   0   2      657.43      513.75     17.70 o 
   5   0   2       11.13       25.14      3.14 o 
   6   0   2       52.90       67.36      4.67 o 
   7   0   2        8.64       10.67      3.27 o 
   8   0   2       84.55      100.65      8.70 o 
   9   0   2      114.77      118.37      7.40 o 
  10   0   2       84.47       72.11      8.00 o 
  11   0   2        9.71        9.96      4.80 o 
  12   0   2        0.62       -3.46      4.66 o 
  13   0   2        0.21        3.30      5.19 o 
  14   0   2        2.80        5.34      6.03 o 
 -14   1   2        0.86        1.85      4.42 o 
 -13   1   2        0.65        1.39      3.91 o 
 -12   1   2      107.77      106.63      8.68 o 
 -11   1   2       17.75       14.39      4.42 o 
 -10   1   2       63.09       58.88      4.52 o 
  -9   1   2       16.78       23.65      3.84 o 
  -8   1   2        0.83       -1.34      1.83 o 
  -7   1   2        0.01        0.54      1.39 o 
  -6   1   2      717.69      737.09      8.07 o 
  -5   1   2      477.12      470.37      5.68 o 
  -4   1   2      352.23      390.44      4.93 o 
  -3   1   2      122.06      121.93      2.56 o 
  -2   1   2      151.28      162.52      2.84 o 
  -1   1   2      177.05      171.03      3.83 o 
   0   1   2      537.95      520.13      6.12 o 
   1   1   2      121.69      106.71      2.32 o 
   2   1   2     1890.85     1727.94     27.99 o 
   3   1   2      271.26      311.49      5.19 o 
   4   1   2      863.15      854.26     10.75 o 
   5   1   2      332.35      299.40      7.16 o 
   6   1   2      268.54      273.15      5.94 o 
   7   1   2        0.70        0.81      2.10 o 
   8   1   2       10.44        5.84      2.64 o 
   9   1   2       11.65        8.52      3.01 o 
  10   1   2       61.94       65.53      4.69 o 
  11   1   2      101.89      102.45      6.06 o 
  12   1   2       15.43       14.68      5.04 o 
  13   1   2        2.48       -0.33      3.31 o 
  14   1   2        7.11       19.27      6.16 o 
 -14   2   2        0.69       -4.91      4.33 o 
 -13   2   2        8.80        1.42      4.02 o 
 -12   2   2        6.80        6.01      3.82 o 
 -11   2   2       56.56       63.54      5.68 o 
 -10   2   2      170.43      189.14      6.43 o 
  -9   2   2       26.11       31.47      3.77 o 
  -8   2   2       13.40       20.25      2.57 o 
  -7   2   2       26.63       28.87      3.58 o 
  -6   2   2      536.13      582.98      8.82 o 
  -5   2   2        3.18        1.25      1.27 o 
  -4   2   2        3.85        4.14      1.07 o 
  -3   2   2      220.17      207.95      3.79 o 
  -2   2   2      655.86      596.44      7.94 o 
  -1   2   2      716.79      623.17      6.75 o 
   0   2   2       72.39       70.46      2.04 o 
   1   2   2      817.33      788.51      8.09 o 
   2   2   2      120.31      134.18      2.71 o 
   3   2   2       61.38       67.89      2.63 o 
   4   2   2      434.54      362.92      6.29 o 
   5   2   2      144.74      181.03      4.70 o 
   6   2   2      432.40      439.78      7.99 o 
   7   2   2        0.29        0.79      2.13 o 
   8   2   2       69.44       69.32      4.21 o 
   9   2   2        6.77        8.64      3.04 o 
  10   2   2      190.75      197.82      6.77 o 
  11   2   2        3.27        3.43      3.01 o 
  12   2   2        9.87        9.28      4.89 o 
  13   2   2        7.89       12.78      3.87 o 
  14   2   2        0.71        3.33      7.87 o 
 -13   3   2        4.30        2.22      4.08 o 
 -12   3   2       22.85       18.32      4.72 o 
 -11   3   2        2.66       -2.76      2.81 o 
 -10   3   2       38.77       40.80      4.19 o 
  -9   3   2       19.94       16.12      3.30 o 
  -8   3   2      149.97      160.35      8.96 o 
  -7   3   2       70.93       77.67      3.55 o 
  -6   3   2        2.56        5.61      1.89 o 
  -5   3   2       59.03       67.87      2.87 o 
  -4   3   2      747.43      716.47      8.85 o 
  -3   3   2       83.18       96.09      3.17 o 
  -2   3   2       16.19       17.65      1.70 o 
  -1   3   2      221.93      225.90      4.37 o 
   0   3   2     1445.20     1398.79     15.31 o 
   1   3   2      824.29      767.82      8.56 o 
   2   3   2     1439.77     1435.07     14.00 o 
   3   3   2       96.98       78.58      2.56 o 
   4   3   2      333.55      338.27      6.40 o 
   5   3   2       29.62       24.04      2.56 o 
   6   3   2        0.08        0.92      2.03 o 
   7   3   2        2.22        2.32      2.97 o 
   8   3   2       48.84       49.28      3.94 o 
   9   3   2       28.84       35.10      6.86 o 
  10   3   2        1.97       -0.83      2.92 o 
  11   3   2        2.81       -1.68      3.62 o 
  12   3   2        0.43        0.17      6.39 o 
  13   3   2        2.53        3.99     10.76 o 
 -13   4   2        1.48        1.36      4.54 o 
 -12   4   2        0.32        6.78      3.62 o 
 -11   4   2        3.82        0.44      2.98 o 
 -10   4   2        0.19       -2.17      2.69 o 
  -9   4   2       26.81       24.15      5.38 o 
  -8   4   2      304.19      310.62      8.13 o 
  -7   4   2       22.89       26.67      3.38 o 
  -6   4   2      184.92      157.60      5.48 o 
  -5   4   2      149.85      140.55      5.68 o 
  -4   4   2        2.78        5.91      2.45 o 
  -3   4   2      255.50      256.27      5.51 o 
  -2   4   2       11.86       14.02      1.83 o 
  -1   4   2      224.98      236.14      5.09 o 
   0   4   2       10.56       17.38      3.10 o 
   1   4   2     1355.60     1293.71     15.35 o 
   2   4   2      287.98      271.23      5.69 o 
   3   4   2       66.70       79.11      3.01 o 
   4   4   2       13.58       13.47      1.90 o 
   5   4   2        0.79        4.02      2.25 o 
   6   4   2      118.49      115.19      4.72 o 
   7   4   2       61.43       70.69      4.33 o 
   8   4   2      255.95      245.60      7.96 o 
   9   4   2        8.58        5.12      2.96 o 
  10   4   2       11.45        4.22      4.90 o 
  11   4   2        1.38        7.46      4.83 o 
  12   4   2        1.33        8.20      5.02 o 
 -12   5   2        0.39        5.94      3.94 o 
 -11   5   2        5.59        6.59      3.69 o 
 -10   5   2        4.04        5.46      3.47 o 
  -9   5   2        1.61        0.84      2.91 o 
  -8   5   2       23.80       36.85      4.20 o 
  -7   5   2        0.20        1.21      2.74 o 
  -6   5   2        0.52        3.99      2.60 o 
  -5   5   2       71.94       81.31      5.31 o 
  -4   5   2      134.18      132.75      5.76 o 
  -3   5   2        7.59        8.49      2.21 o 
  -2   5   2       40.77       48.19      3.10 o 
  -1   5   2        0.01       -0.05      1.64 o 
   0   5   2      101.51      112.28      4.05 o 
   1   5   2      240.87      230.95      5.63 o 
   2   5   2        7.09        8.94      2.37 o 
   3   5   2       27.94       35.19      3.61 o 
   4   5   2        8.62        6.75      3.02 o 
   5   5   2       13.18       12.80      5.67 o 
   6   5   2       55.20       71.91      6.60 o 
   7   5   2        7.56       12.50      3.82 o 
   8   5   2       62.23       82.88     11.94 o 
   9   5   2        6.60        5.58      5.03 o 
  10   5   2        0.29       -5.35      4.24 o 
  11   5   2        0.41        2.01      8.68 o 
  12   5   2        1.44       -2.08      5.37 o 
 -11   6   2        0.77       -2.69      3.90 o 
 -10   6   2        6.00        4.08      3.70 o 
  -9   6   2        0.06       -0.60      3.31 o 
  -8   6   2        4.69       -1.72      3.88 o 
  -7   6   2        1.12       -0.20      2.89 o 
  -6   6   2        5.60        8.06      3.09 o 
  -5   6   2       35.77       29.75      4.20 o 
  -4   6   2        1.27        2.99      3.38 o 
  -3   6   2       27.83       30.63      4.65 o 
  -2   6   2        3.34        6.29      2.99 o 
  -1   6   2       96.15      123.16      7.38 o 
   0   6   2        0.24        1.56      5.05 o 
   1   6   2       89.79       95.76      5.42 o 
   2   6   2      155.33      161.22      6.61 o 
   3   6   2      187.33      155.85      6.84 o 
   4   6   2       22.26       25.94      7.69 o 
   5   6   2       16.90        9.64      5.61 o 
   6   6   2       15.13       13.10      4.72 o 
   7   6   2       26.60       37.85      6.29 o 
   8   6   2       84.96       65.51      7.80 o 
   9   6   2       17.98       21.09     19.26 o 
  10   6   2        2.34        5.26      5.31 o 
  -9   7   2        3.48       10.94      7.97 o 
  -8   7   2        1.56        1.08      4.16 o 
  -7   7   2        0.36        2.51      3.94 o 
  -6   7   2        0.26        0.88      3.02 o 
  -5   7   2        1.83        2.31      2.98 o 
  -4   7   2        7.88       10.68      4.80 o 
  -3   7   2       73.38       68.64      7.01 o 
  -2   7   2       21.55       25.61      5.19 o 
  -1   7   2        0.77       -2.14      3.38 o 
   0   7   2       43.76       50.63      8.26 o 
   1   7   2        7.22        6.46      2.83 o 
   2   7   2       33.21       36.64      8.06 o 
   3   7   2      160.27      151.42      7.00 o 
   4   7   2       11.47       12.45      4.98 o 
   5   7   2        0.22        4.84      9.38 o 
   6   7   2        0.30        1.18      4.48 o 
   7   7   2        0.43        1.81      4.82 o 
   8   7   2        0.04        1.80      5.49 o 
   9   7   2        3.11        1.00      6.34 o 
  -7   8   2        5.13        8.93      6.12 o 
  -6   8   2        0.66        2.72      5.20 o 
  -5   8   2        0.79        2.11      4.95 o 
  -4   8   2        2.74        0.67      8.23 o 
  -3   8   2       12.70       17.76      6.46 o 
  -2   8   2        0.10        0.64      4.27 o 
  -1   8   2        3.28        8.23      3.46 o 
   0   8   2        5.93       10.91      7.46 o 
   1   8   2        2.10        5.30      4.44 o 
   2   8   2       42.24       21.23      8.31 o 
   3   8   2        7.14        6.08      5.14 o 
   4   8   2        0.54       -5.98      3.98 o 
   5   8   2       27.57       19.04      7.21 o 
   6   8   2        8.18       13.10      5.84 o 
  -1   9   2        0.02       -1.78      4.40 o 
 -14   1   3        0.18       -7.56      5.85 o 
 -13   1   3        8.65        5.42      4.28 o 
 -12   1   3       19.25       14.43      4.14 o 
 -11   1   3        1.27        2.29      3.33 o 
 -10   1   3       54.55       53.29      4.24 o 
  -9   1   3      105.16      100.91      4.32 o 
  -8   1   3       77.15       84.77      3.14 o 
  -7   1   3      219.72      222.17      4.28 o 
  -6   1   3      414.04      412.87      5.63 o 
  -5   1   3      415.98      427.05      5.43 o 
  -4   1   3        9.01        9.25      1.19 o 
  -3   1   3      750.77      695.05      7.83 o 
  -2   1   3       64.94       59.33      2.01 o 
  -1   1   3      107.73       92.45      2.21 o 
   0   1   3     2682.88     2489.60     20.94 o 
   1   1   3     1074.96      981.93     10.66 o 
   2   1   3     1296.40     1192.00     11.17 o 
   3   1   3       42.02       40.53      1.78 o 
   4   1   3       83.90       92.79      3.14 o 
   5   1   3      136.26      120.16      3.84 o 
   6   1   3      402.26      373.69      9.27 o 
   7   1   3      153.40      133.62      5.31 o 
   8   1   3      100.57       96.89      4.71 o 
   9   1   3       18.44       22.34      3.40 o 
  10   1   3      312.35      326.43      8.51 o 
  11   1   3        5.81        7.96      3.43 o 
  12   1   3        6.37        6.85      4.95 o 
  13   1   3        3.07        3.21      3.47 o 
  14   1   3        3.73        8.52      4.34 o 
 -14   2   3        8.87        3.18      4.72 o 
 -13   2   3        1.85        1.91      4.18 o 
 -12   2   3        3.05        7.62      4.14 o 
 -11   2   3        0.15       -2.22      2.87 o 
 -10   2   3       36.45       41.69      4.19 o 
  -9   2   3       12.23       13.06      3.00 o 
  -8   2   3       11.56       11.58      2.37 o 
  -7   2   3        0.01        3.00      1.46 o 
  -6   2   3       63.09       65.48      2.45 o 
  -5   2   3      576.75      578.37      8.72 o 
  -4   2   3        0.84        1.62      1.29 o 
  -3   2   3        3.85        3.04      1.25 o 
  -2   2   3      299.39      312.71      4.74 o 
  -1   2   3      116.11      118.14      6.03 o 
   0   2   3     1326.48     1230.92     13.31 o 
   1   2   3      607.24      575.25      7.63 o 
   2   2   3       16.26       19.34      1.35 o 
   3   2   3        1.70       -1.34      1.32 o 
   4   2   3       11.04       15.59      2.05 o 
   5   2   3      360.15      379.92      7.03 o 
   6   2   3       69.55       80.06      3.84 o 
   7   2   3       32.38       30.97      3.53 o 
   8   2   3      269.17      274.54      8.34 o 
   9   2   3       42.13       36.97      4.05 o 
  10   2   3       28.56       28.95      5.71 o 
  11   2   3       51.02       43.25      4.59 o 
  12   2   3        8.61        9.63      3.67 o 
  13   2   3        1.27        4.52      3.81 o 
 -13   3   3        0.33        0.73      4.30 o 
 -12   3   3        0.70        2.56      3.89 o 
 -11   3   3       16.76       14.38      3.51 o 
 -10   3   3       14.89       11.81      3.16 o 
  -9   3   3        2.04        0.97      2.56 o 
  -8   3   3       64.29       59.25      4.19 o 
  -7   3   3        0.65       -1.11      2.20 o 
  -6   3   3        0.09       -2.66      1.91 o 
  -5   3   3        2.36        1.48      1.44 o 
  -4   3   3      433.35      424.41      7.68 o 
  -3   3   3      103.83      121.53      3.86 o 
  -2   3   3      159.04      155.34      3.28 o 
  -1   3   3      450.59      448.72      5.96 o 
   0   3   3       70.79       71.41      2.80 o 
   1   3   3      307.93      276.90      4.55 o 
   2   3   3       95.61       83.78      2.52 o 
   3   3   3      112.41      117.76      4.30 o 
   4   3   3       55.95       53.61      2.29 o 
   5   3   3        0.03        2.61      1.90 o 
   6   3   3       32.24       32.93      3.02 o 
   7   3   3      167.50      168.43      5.56 o 
   8   3   3      165.16      170.07      5.89 o 
   9   3   3       45.37       50.57      4.18 o 
  10   3   3        1.45        0.76      4.32 o 
  11   3   3        1.46       -0.64      3.63 o 
  12   3   3       13.37       11.54      4.54 o 
  13   3   3        0.86        3.65      5.54 o 
 -13   4   3        0.04        5.65      4.51 o 
 -12   4   3        5.65        5.74      3.51 o 
 -11   4   3        4.10        4.33      3.30 o 
 -10   4   3        4.49        9.86      3.24 o 
  -9   4   3        2.36       -0.27      2.70 o 
  -8   4   3       87.87       75.00      4.87 o 
  -7   4   3        7.86        8.22      2.90 o 
  -6   4   3       49.99       50.77      3.84 o 
  -5   4   3        0.01        2.01      2.13 o 
  -4   4   3      143.28      139.85      4.76 o 
  -3   4   3       65.90       67.99      3.80 o 
  -2   4   3      186.38      160.15      3.82 o 
  -1   4   3        0.07        1.45      1.54 o 
   0   4   3       25.74       31.47      2.04 o 
   1   4   3       19.24       18.43      2.29 o 
   2   4   3      190.88      200.85      4.30 o 
   3   4   3      428.01      426.09      6.54 o 
   4   4   3       25.99       26.76      2.62 o 
   5   4   3        2.12        3.06      2.22 o 
   6   4   3      178.41      154.68      6.58 o 
   7   4   3        8.48        5.62      3.32 o 
   8   4   3      117.86      134.02     10.48 o 
   9   4   3       59.79       46.83      5.16 o 
  10   4   3        6.56        3.62      3.98 o 
  11   4   3        3.41       -1.98      5.34 o 
  12   4   3        1.25        0.51      5.36 o 
 -12   5   3        0.15        1.08      3.78 o 
 -11   5   3        7.36        2.18      3.55 o 
 -10   5   3       10.63        8.47      3.46 o 
  -9   5   3       18.49       16.54      3.72 o 
  -8   5   3       17.48       17.67      3.46 o 
  -7   5   3       37.58       41.88      4.13 o 
  -6   5   3       11.54        8.61      2.91 o 
  -5   5   3       11.90       12.84      2.82 o 
  -4   5   3      103.05      100.89      4.90 o 
  -3   5   3       45.01       50.70      3.57 o 
  -2   5   3        1.83        1.39      1.72 o 
  -1   5   3        0.23        0.59      1.60 o 
   0   5   3      130.15      121.86      3.76 o 
   1   5   3       62.17       71.70      4.10 o 
   2   5   3       46.65       51.83      4.23 o 
   3   5   3       35.06       40.55      3.25 o 
   4   5   3       82.50       96.84      5.69 o 
   5   5   3        4.22       -2.44      3.24 o 
   6   5   3       34.95       47.05      5.01 o 
   7   5   3       78.70       76.31      7.18 o 
   8   5   3      243.24      249.62      9.24 o 
   9   5   3       27.97       25.23      6.56 o 
  10   5   3        4.42        6.24      5.20 o 
  11   5   3        0.10        2.99      8.20 o 
 -10   6   3        4.46        5.27      3.66 o 
  -9   6   3        0.30        1.67      3.33 o 
  -8   6   3        1.24        3.23      3.25 o 
  -7   6   3        6.17        9.69      3.46 o 
  -6   6   3       19.57       16.94      3.30 o 
  -5   6   3        2.82        0.60      2.53 o 
  -4   6   3       18.62       16.63      3.19 o 
  -3   6   3      119.39      120.29      7.39 o 
  -2   6   3       35.02       37.09      4.34 o 
  -1   6   3       21.36       26.79      6.45 o 
   0   6   3       60.54       65.36      4.86 o 
   1   6   3        5.03        1.27      2.47 o 
   2   6   3       15.87       20.35      3.13 o 
   3   6   3        9.66       13.17      3.77 o 
   4   6   3       16.73       22.12      3.94 o 
   5   6   3       10.06       11.81      3.71 o 
   6   6   3       64.28       59.37      5.53 o 
   7   6   3       14.14        7.98      4.71 o 
   8   6   3       11.72       -0.65      4.36 o 
   9   6   3        0.33        8.24      5.43 o 
  10   6   3        0.23       -4.74      4.75 o 
  -9   7   3        3.02       -5.47      4.50 o 
  -8   7   3        0.34        1.82      4.40 o 
  -7   7   3        0.02        2.77      4.20 o 
  -6   7   3        2.39        7.12      4.12 o 
  -5   7   3        0.05        3.18      3.98 o 
  -4   7   3       15.77       17.04      6.75 o 
  -3   7   3        0.55        1.50      3.38 o 
  -2   7   3        8.01       12.42      3.91 o 
  -1   7   3       15.67       15.74      4.67 o 
   0   7   3       19.07       23.17      3.94 o 
   1   7   3       48.80       54.80      7.55 o 
   2   7   3       33.76       26.00      6.18 o 
   3   7   3        1.07        2.22      3.35 o 
   4   7   3       10.08        7.41      3.48 o 
   5   7   3        0.27       -4.76      3.91 o 
   6   7   3       40.69       44.23      6.93 o 
   7   7   3       25.76       25.20      6.44 o 
   8   7   3        6.89       11.90     12.14 o 
  -6   8   3        0.00        4.01      5.29 o 
  -5   8   3        0.59        2.47      5.05 o 
  -4   8   3        4.18        3.88      4.72 o 
  -3   8   3        0.21        2.24      3.88 o 
  -2   8   3        3.20        7.57      3.58 o 
  -1   8   3        0.65        3.82      3.34 o 
   0   8   3        1.40        1.59      3.49 o 
   1   8   3        1.98       11.34      5.13 o 
   2   8   3        7.06        8.56      5.64 o 
   3   8   3       18.16        2.56      5.90 o 
   4   8   3        5.13       -3.47      5.45 o 
   5   8   3        4.83        1.41      5.15 o 
   6   8   3       11.49       13.14      8.20 o 
 -14   0   4        0.45       -0.67      7.91 o 
 -13   0   4        1.24        1.31      7.36 o 
 -12   0   4        5.50        6.94      7.30 o 
 -11   0   4        4.51       10.08      4.55 o 
 -10   0   4       81.62       76.65      6.71 o 
  -9   0   4       62.13       66.63      6.43 o 
  -8   0   4      106.95      110.97      4.88 o 
  -7   0   4        1.98        1.20      2.09 o 
  -6   0   4       26.94       33.32      2.90 o 
  -5   0   4       54.76       61.51      3.24 o 
  -4   0   4      104.92      104.42      3.63 o 
  -3   0   4      235.06      213.77      6.05 o 
  -2   0   4     1755.47     1840.07     24.59 o 
  -1   0   4    18141.08    18670.33    187.38 o 
   0   0   4    34109.63    35929.45    358.46 o 
   1   0   4       24.05       31.04      2.11 o 
   2   0   4      787.84      718.04     12.36 o 
   3   0   4      669.95      649.16      9.84 o 
   4   0   4      312.76      297.27      7.89 o 
   5   0   4       74.16       75.21      4.64 o 
   6   0   4      190.89      169.10      6.85 o 
   7   0   4       25.48       30.12      5.20 o 
   8   0   4      165.42      171.89      8.10 o 
   9   0   4        0.05       -5.43      3.62 o 
  10   0   4      215.54      235.89     10.48 o 
  11   0   4      101.17      105.45     15.05 o 
  12   0   4        0.55       -0.38      4.69 o 
  13   0   4        1.02        6.15      5.39 o 
  14   0   4        3.60        3.32      9.32 o 
 -14   1   4        4.98        1.04      5.07 o 
 -13   1   4        0.02       -3.93      3.79 o 
 -12   1   4        5.69        7.58      4.14 o 
 -11   1   4       22.69       19.37      4.22 o 
 -10   1   4       63.89       53.35      4.27 o 
  -9   1   4        0.75       -1.49      2.10 o 
  -8   1   4       13.11       11.79      2.35 o 
  -7   1   4        0.06        2.32      1.51 o 
  -6   1   4      132.27      144.70      3.37 o 
  -5   1   4      231.74      228.67      3.90 o 
  -4   1   4       42.07       35.43      1.70 o 
  -3   1   4       28.01       29.50      1.84 o 
  -2   1   4       21.64       22.81      1.82 o 
  -1   1   4       41.70       40.58      1.90 o 
   0   1   4     2795.30     2548.87     24.17 o 
   1   1   4     1484.46     1420.24     13.28 o 
   2   1   4     1068.11      986.50      9.88 o 
   3   1   4      734.28      795.88      8.75 o 
   4   1   4       91.66       88.97      2.69 o 
   5   1   4       51.46       49.04      5.57 o 
   6   1   4       59.18       53.58      3.26 o 
   7   1   4      147.73      132.43      7.30 o 
   8   1   4      419.07      410.18      8.72 o 
   9   1   4       60.64       73.02      4.63 o 
  10   1   4      294.30      306.43      8.31 o 
  11   1   4        0.58       -0.44      3.20 o 
  12   1   4        1.15       -0.12      4.45 o 
  13   1   4        0.47        1.97      3.65 o 
 -14   2   4        0.01        7.97      4.73 o 
 -13   2   4        0.30        8.27      4.36 o 
 -12   2   4       15.08       13.58      6.86 o 
 -11   2   4        0.02        1.07      2.91 o 
 -10   2   4       12.89       15.25      3.38 o 
  -9   2   4      211.96      221.69      6.67 o 
  -8   2   4        0.06        0.27      2.25 o 
  -7   2   4       79.20       88.91      3.49 o 
  -6   2   4       43.09       47.01      2.22 o 
  -5   2   4       50.44       55.44      2.66 o 
  -4   2   4       10.47        9.24      1.60 o 
  -3   2   4       73.79       77.75      2.67 o 
  -2   2   4      380.06      361.07      5.32 o 
  -1   2   4      160.62      153.29      2.65 o 
   0   2   4       83.92       74.78      2.66 o 
   1   2   4       13.51       14.11      2.13 o 
   2   2   4       27.99       26.38      1.97 o 
   3   2   4       68.02       65.05      2.20 o 
   4   2   4      185.76      205.22      4.76 o 
   5   2   4       96.72       83.60      3.58 o 
   6   2   4       23.87       21.49      2.68 o 
   7   2   4        5.58        6.44      2.44 o 
   8   2   4        7.74        3.42      2.71 o 
   9   2   4      144.59      154.14      5.98 o 
  10   2   4        2.71        3.14      3.18 o 
  11   2   4       48.69       56.02     10.89 o 
  12   2   4        6.26        9.91      3.74 o 
  13   2   4        4.89        5.39      4.50 o 
 -13   3   4        0.26       -1.08      4.10 o 
 -12   3   4        0.14       -0.76      3.21 o 
 -11   3   4        0.01       -1.34      2.94 o 
 -10   3   4        0.28       -1.47      2.63 o 
  -9   3   4        3.56        5.33      2.90 o 
  -8   3   4       40.29       46.97      4.97 o 
  -7   3   4        4.81        8.29      3.05 o 
  -6   3   4        0.48        1.82      1.76 o 
  -5   3   4      179.92      197.89      4.66 o 
  -4   3   4       87.18       95.17      3.85 o 
  -3   3   4      178.26      179.38      4.74 o 
  -2   3   4      622.81      641.97      7.64 o 
  -1   3   4       93.83       95.74      2.87 o 
   0   3   4       89.54       98.45      2.49 o 
   1   3   4      431.60      439.86      7.15 o 
   2   3   4      146.60      139.56      3.03 o 
   3   3   4      515.38      485.28      6.56 o 
   4   3   4        2.68        0.11      1.88 o 
   5   3   4      208.24      208.87      5.42 o 
   6   3   4        0.14       -1.15      2.01 o 
   7   3   4        9.56       13.51      2.83 o 
   8   3   4      261.84      266.46      8.83 o 
   9   3   4      313.76      306.72      9.86 o 
  10   3   4      110.39      105.74      6.92 o 
  11   3   4        0.23       -2.78      3.68 o 
  12   3   4        0.41       -1.85      3.77 o 
  13   3   4        0.03       -2.41      5.39 o 
 -13   4   4        0.00       -5.80      4.24 o 
 -12   4   4        0.38        2.18      3.63 o 
 -11   4   4        4.92       -1.50      3.16 o 
 -10   4   4        9.48        8.92      3.36 o 
  -9   4   4        1.44        7.40      3.09 o 
  -8   4   4       19.90       19.68      3.46 o 
  -7   4   4       68.53       67.55      6.69 o 
  -6   4   4      104.09      103.97      4.90 o 
  -5   4   4        0.07       -2.45      2.00 o 
  -4   4   4       52.35       59.94      3.61 o 
  -3   4   4       44.36       48.88      3.19 o 
  -2   4   4       46.72       44.19      3.15 o 
  -1   4   4      128.36      138.23      3.46 o 
   0   4   4        1.53       -0.73      1.23 o 
   1   4   4       30.39       32.75      2.03 o 
   2   4   4     1141.03     1105.90     14.22 o 
   3   4   4        4.19        7.29      2.09 o 
   4   4   4       17.63       12.32      3.88 o 
   5   4   4        4.00        1.76      3.04 o 
   6   4   4        5.99        2.27      3.10 o 
   7   4   4       63.53       70.75      5.51 o 
   8   4   4        0.27        4.67      3.60 o 
   9   4   4       46.54       50.51      5.50 o 
  10   4   4        9.31        8.27      5.58 o 
  11   4   4        2.80        7.50      4.34 o 
  12   4   4        0.56       -6.64      6.11 o 
 -12   5   4        3.85        2.09      3.89 o 
 -11   5   4        1.11       -0.13      3.33 o 
 -10   5   4        4.67        6.01      4.24 o 
  -9   5   4        4.70        5.83      3.22 o 
  -8   5   4        2.57        2.92      2.83 o 
  -7   5   4       12.88       13.26      3.22 o 
  -6   5   4        7.26        5.80      3.56 o 
  -5   5   4        0.14       -1.90      2.35 o 
  -4   5   4        0.58        1.29      2.20 o 
  -3   5   4       44.85       36.71      3.27 o 
  -2   5   4       12.87        7.54      2.19 o 
  -1   5   4        1.63       -0.36      3.33 o 
   0   5   4        3.85        7.75      2.16 o 
   1   5   4       90.99       94.70      4.20 o 
   2   5   4       19.31       21.14      2.75 o 
   3   5   4       81.90       76.14      5.89 o 
   4   5   4       18.01       20.56      4.92 o 
   5   5   4        1.22        2.92      3.14 o 
   6   5   4       12.96       14.02      3.88 o 
   7   5   4      160.03      166.55      7.63 o 
   8   5   4       49.85       59.72      5.82 o 
   9   5   4        0.02        3.42      3.98 o 
  10   5   4        0.01       -4.30      4.54 o 
  11   5   4       13.90       15.67      6.34 o 
 -10   6   4        7.71       11.35      4.01 o 
  -9   6   4        0.06       -1.57      3.18 o 
  -8   6   4        3.07        0.63      3.15 o 
  -7   6   4       18.97       18.31      3.83 o 
  -6   6   4        0.23        1.74      2.69 o 
  -5   6   4        0.15       -0.45      2.93 o 
  -4   6   4       33.73       25.89      6.06 o 
  -3   6   4       57.62       52.25      6.18 o 
  -2   6   4       58.25       59.65      5.42 o 
  -1   6   4        2.48        2.40      2.81 o 
   0   6   4        4.52        7.52      3.17 o 
   1   6   4        2.17        1.54      2.77 o 
   2   6   4      309.74      295.27      7.53 o 
   3   6   4        5.26        8.72      3.97 o 
   4   6   4        0.84       -2.43      2.88 o 
   5   6   4        0.06       -3.17      4.41 o 
   6   6   4        0.26        4.93      4.31 o 
   7   6   4       72.82       70.91      9.42 o 
   8   6   4       29.48       22.79      6.13 o 
   9   6   4        2.06        0.96      5.09 o 
  10   6   4        0.55       -0.42      5.71 o 
  -9   7   4        0.58        5.59      5.05 o 
  -8   7   4        0.93       -3.02      4.23 o 
  -7   7   4        1.10        5.31      4.25 o 
  -6   7   4        0.62        4.41      4.03 o 
  -5   7   4        8.98        7.08      3.71 o 
  -4   7   4        7.69       10.31      4.02 o 
  -3   7   4       31.80       27.19      4.57 o 
  -2   7   4       18.89       27.10      4.48 o 
  -1   7   4       22.98       26.91      4.45 o 
   0   7   4       13.64       13.72      3.49 o 
   1   7   4        0.90        5.87      3.24 o 
   2   7   4        2.42        7.63      4.38 o 
   3   7   4        1.39       -0.35      3.94 o 
   4   7   4        0.20        4.06      3.34 o 
   5   7   4       22.01       16.31      4.26 o 
   6   7   4        1.99        3.11      4.77 o 
   7   7   4        7.22        8.10      5.32 o 
   8   7   4       22.43       26.35     11.54 o 
  -6   8   4        1.29       -0.95      4.04 o 
  -5   8   4        4.90        7.71      4.45 o 
  -4   8   4       11.83        8.68      4.77 o 
  -3   8   4        4.00        4.89      3.79 o 
  -2   8   4        1.11        8.07      3.87 o 
  -1   8   4        2.37        4.38      3.53 o 
   0   8   4       18.09       14.90      4.79 o 
   1   8   4        3.34        4.46      4.71 o 
   2   8   4        0.09        1.98      4.50 o 
   3   8   4        2.70        4.69      5.00 o 
   4   8   4        0.04        3.04      5.84 o 
   5   8   4       18.45        3.56      7.42 o 
 -14   1   5        0.08        2.49      5.97 o 
 -13   1   5        4.14       -0.48      4.99 o 
 -12   1   5        4.96       -0.58      3.48 o 
 -11   1   5        9.59        4.84      5.06 o 
 -10   1   5        2.31        0.17      2.62 o 
  -9   1   5       58.37       58.46      4.09 o 
  -8   1   5       42.11       42.69      2.72 o 
  -7   1   5        0.09        3.08      1.65 o 
  -6   1   5      387.10      396.49      5.76 o 
  -5   1   5      384.70      370.84      5.24 o 
  -4   1   5       95.02       90.19      2.44 o 
  -3   1   5      176.30      182.97      3.80 o 
  -2   1   5        8.78        8.04      1.21 o 
  -1   1   5      292.09      264.61      3.75 o 
   0   1   5     4597.16     4451.99     41.36 o 
   1   1   5      251.24      235.09      4.17 o 
   2   1   5       33.10       40.74      4.12 o 
   3   1   5      585.77      565.46     10.01 o 
   4   1   5     1345.88     1276.74     13.15 o 
   5   1   5       55.46       66.48      3.33 o 
   6   1   5       77.79       85.95      4.00 o 
   7   1   5      138.72      144.37      6.48 o 
   8   1   5       98.26       99.53      4.89 o 
   9   1   5      525.46      550.53     10.92 o 
  10   1   5      309.66      321.49      8.66 o 
  11   1   5       14.62       13.03      3.77 o 
  12   1   5        2.98       -1.35      3.68 o 
  13   1   5        3.24        6.58      4.03 o 
 -14   2   5        0.47        4.03      6.05 o 
 -13   2   5        2.42        2.34      5.81 o 
 -12   2   5       10.90        7.64      4.03 o 
 -11   2   5       19.17       20.92      3.71 o 
 -10   2   5       78.49       78.04      5.34 o 
  -9   2   5       59.31       62.53      4.42 o 
  -8   2   5       35.61       34.19      3.48 o 
  -7   2   5       61.63       61.61      3.34 o 
  -6   2   5        7.02        8.45      2.83 o 
  -5   2   5        0.19       -0.19      1.51 o 
  -4   2   5      192.28      193.78      4.31 o 
  -3   2   5       35.56       36.61      2.95 o 
  -2   2   5      246.75      248.73      4.45 o 
  -1   2   5       26.84       31.22      1.78 o 
   0   2   5       23.27       29.76      1.89 o 
   1   2   5       71.77       74.08      2.96 o 
   2   2   5      599.79      568.83      8.31 o 
   3   2   5      229.24      230.69      4.07 o 
   4   2   5      338.23      333.77      5.29 o 
   5   2   5      351.55      363.06      7.07 o 
   6   2   5      245.85      249.82      6.19 o 
   7   2   5      204.95      212.75      6.12 o 
   8   2   5       13.97       13.69      3.07 o 
   9   2   5       27.97       31.87      5.38 o 
  10   2   5      149.62      150.87      8.81 o 
  11   2   5      114.78      114.30      9.96 o 
  12   2   5        3.74        1.97      3.97 o 
  13   2   5        0.01        6.49      5.50 o 
 -13   3   5        0.01       -1.40      4.26 o 
 -12   3   5        2.77        3.16      3.49 o 
 -11   3   5        0.17        4.09      3.16 o 
 -10   3   5       22.09       22.46      3.90 o 
  -9   3   5       41.06       47.59      4.91 o 
  -8   3   5        4.38        3.60      2.74 o 
  -7   3   5       20.29       17.13      3.12 o 
  -6   3   5       28.67       25.14      3.41 o 
  -5   3   5       17.94       16.95      2.20 o 
  -4   3   5      119.70      114.66      3.67 o 
  -3   3   5      316.12      287.98      6.10 o 
  -2   3   5      180.77      176.94      4.54 o 
  -1   3   5        6.12        6.76      1.28 o 
   0   3   5       13.93       11.29      1.83 o 
   1   3   5       18.46       16.71      2.61 o 
   2   3   5      337.31      358.65      8.16 o 
   3   3   5      661.51      660.25      9.82 o 
   4   3   5        0.00        1.35      4.04 o 
   5   3   5        0.01        1.93      2.86 o 
   6   3   5       33.49       28.81      5.77 o 
   7   3   5      148.07      142.26      6.69 o 
   8   3   5      137.16      138.11      7.07 o 
   9   3   5        5.21        7.86      4.00 o 
  10   3   5       27.75       28.84      4.98 o 
  11   3   5       39.07       37.69      5.79 o 
  12   3   5        6.68       11.21     11.86 o 
 -12   4   5        7.75        2.56      3.67 o 
 -11   4   5        5.38       -1.97      3.13 o 
 -10   4   5       16.80       28.31      4.11 o 
  -9   4   5        0.10        1.61      3.71 o 
  -8   4   5       31.77       33.34      7.43 o 
  -7   4   5       79.40       78.99      6.57 o 
  -6   4   5      149.95      150.06      5.55 o 
  -5   4   5      109.83       99.64      4.65 o 
  -4   4   5       36.49       42.03      4.07 o 
  -3   4   5       28.96       29.36      2.78 o 
  -2   4   5        9.35       14.53      2.42 o 
  -1   4   5        8.88       10.26      1.52 o 
   0   4   5        1.08        3.04      1.76 o 
   1   4   5      134.56      125.29      5.14 o 
   2   4   5      225.14      228.76      9.36 o 
   3   4   5       43.08       37.58      4.07 o 
   4   4   5        0.68       -2.10      3.30 o 
   5   4   5       68.54       78.30      5.48 o 
   6   4   5       11.85        8.71      3.78 o 
   7   4   5        0.00       -5.55      3.70 o 
   8   4   5      141.92      150.20      7.58 o 
   9   4   5        0.93       -1.77      3.59 o 
  10   4   5       18.73       16.38      4.69 o 
  11   4   5       20.80       23.25      5.36 o 
  12   4   5        0.35        0.68      4.69 o 
 -11   5   5        4.30        4.25      3.72 o 
 -10   5   5       16.30       19.09      4.05 o 
  -9   5   5       40.06       38.38      4.48 o 
  -8   5   5       50.07       56.46      5.97 o 
  -7   5   5       29.06       36.53      3.92 o 
  -6   5   5       32.69       28.94      3.55 o 
  -5   5   5        1.39       -1.68      2.45 o 
  -4   5   5        8.13       11.00      3.45 o 
  -3   5   5        0.09        2.42      2.85 o 
  -2   5   5       26.91       33.12      5.16 o 
  -1   5   5        3.25       -0.05      2.50 o 
   0   5   5        0.41        3.14      2.58 o 
   1   5   5        5.70        6.03      2.68 o 
   2   5   5      114.13      126.18      4.81 o 
   3   5   5        0.81        4.52      2.96 o 
   4   5   5      122.21      115.35      6.09 o 
   5   5   5       15.60       16.32      3.84 o 
   6   5   5       88.61       92.03      6.57 o 
   7   5   5        9.03       17.32      4.22 o 
   8   5   5      147.31      157.82      8.19 o 
   9   5   5       11.13        9.17      4.67 o 
  10   5   5       25.39       25.63      5.44 o 
  11   5   5        0.52       -2.45      6.05 o 
 -10   6   5        1.67        7.08      3.90 o 
  -9   6   5        0.39       -7.37      6.43 o 
  -8   6   5       19.71       19.39      4.76 o 
  -7   6   5        0.08       -1.64      3.63 o 
  -6   6   5        0.08        1.80      3.55 o 
  -5   6   5        8.90        6.88      3.62 o 
  -4   6   5       64.16       64.73      5.62 o 
  -3   6   5        0.18       -2.91      2.92 o 
  -2   6   5        0.84        2.06      3.61 o 
  -1   6   5        1.78        3.01      3.00 o 
   0   6   5        4.40        7.53      3.43 o 
   1   6   5        3.13        5.71      3.04 o 
   2   6   5      147.19      149.90      6.67 o 
   3   6   5        0.75       -3.82      2.92 o 
   4   6   5       11.42        6.74      5.44 o 
   5   6   5       15.73       17.07      6.15 o 
   6   6   5       32.30       41.03      5.27 o 
   7   6   5        0.00       -0.63      3.74 o 
   8   6   5        3.69        3.82      4.14 o 
   9   6   5        0.94       -2.39      4.98 o 
  -8   7   5        1.32        1.81      4.69 o 
  -7   7   5        0.64        2.62      4.05 o 
  -6   7   5        0.01       -3.13      3.56 o 
  -5   7   5        2.79        0.59      3.61 o 
  -4   7   5       10.15        8.55      4.03 o 
  -3   7   5        0.00       -3.22      3.73 o 
  -2   7   5        5.12       10.78      3.74 o 
  -1   7   5        1.86        9.28      4.89 o 
   0   7   5        0.06        2.15      3.32 o 
   1   7   5       21.57       22.02      3.98 o 
   2   7   5        2.44        7.30     10.10 o 
   3   7   5        1.55        4.22      5.81 o 
   4   7   5       12.08        6.19      4.45 o 
   5   7   5        1.78        5.79      4.62 o 
   6   7   5       18.06       12.31      4.36 o 
   7   7   5       18.41       13.23      6.02 o 
   8   7   5        1.31       -4.23      5.16 o 
  -6   8   5        1.20       -0.29      4.41 o 
  -5   8   5        0.02        1.11      4.43 o 
  -4   8   5        0.70       -0.45      4.12 o 
  -3   8   5        0.74        1.13      4.90 o 
  -2   8   5        1.12        4.20      3.88 o 
  -1   8   5        0.08        1.34      3.54 o 
   0   8   5        0.50        6.03      3.63 o 
   1   8   5        2.47       -6.03      4.02 o 
   2   8   5        5.36        2.80      4.55 o 
   3   8   5        4.57       -7.21      4.81 o 
   4   8   5        3.25        1.21      4.71 o 
   5   8   5        0.42       -1.13      6.24 o 
 -14   0   6        0.14       -0.18      6.81 o 
 -13   0   6        0.11       17.83      7.88 o 
 -12   0   6       11.42       24.40      8.03 o 
 -11   0   6        9.08       20.32      7.76 o 
 -10   0   6        0.10        8.21      6.48 o 
  -9   0   6      139.71      140.23      5.98 o 
  -8   0   6      237.45      226.55      9.51 o 
  -7   0   6       41.65       45.62      3.68 o 
  -6   0   6     1015.47      990.37     14.97 o 
  -5   0   6      484.43      486.88     10.83 o 
  -4   0   6       36.69       49.19      3.02 o 
  -3   0   6     1390.71     1399.21     17.99 o 
  -2   0   6     2803.63     2822.68     32.03 o 
  -1   0   6      400.08      373.44      8.87 o 
   0   0   6      316.13      346.89      8.23 o 
   1   0   6     3419.06     3252.96     36.14 o 
   2   0   6       51.28       44.32      3.15 o 
   3   0   6     1966.52     1981.69     24.07 o 
   4   0   6       55.30       55.13      3.27 o 
   5   0   6      658.02      680.13     14.65 o 
   6   0   6      323.27      322.76      9.91 o 
   7   0   6       90.02       89.82     10.53 o 
   8   0   6      151.44      160.07      7.97 o 
   9   0   6        0.40        7.44      4.40 o 
  10   0   6      390.82      373.72     17.87 o 
  11   0   6       23.47       25.60     13.02 o 
  12   0   6       25.56       35.53      8.08 o 
  13   0   6        0.05        1.46      5.44 o 
 -14   1   6        0.19       -5.50      6.22 o 
 -13   1   6        3.71        2.76      5.57 o 
 -12   1   6       23.85        9.81      5.64 o 
 -11   1   6        0.35       -4.48      4.10 o 
 -10   1   6       58.43       59.14      4.49 o 
  -9   1   6       63.89       64.74      4.37 o 
  -8   1   6        4.59        4.73      2.18 o 
  -7   1   6        9.56       11.54      2.26 o 
  -6   1   6      126.36      132.24      3.44 o 
  -5   1   6      387.40      375.22      5.40 o 
  -4   1   6       37.90       48.18      2.07 o 
  -3   1   6      419.51      398.00      5.24 o 
  -2   1   6      401.81      399.63      5.13 o 
  -1   1   6      205.94      193.45      3.56 o 
   0   1   6       22.49       27.55      1.68 o 
   1   1   6       37.51       47.79      2.01 o 
   2   1   6      250.27      238.81      4.31 o 
   3   1   6      436.80      432.45      6.17 o 
   4   1   6       39.78       49.10      2.40 o 
   5   1   6      357.78      398.04      8.23 o 
   6   1   6       16.09       14.08      2.64 o 
   7   1   6        0.04       -2.03      2.36 o 
   8   1   6       31.87       34.59      3.61 o 
   9   1   6       26.54       28.01      3.78 o 
  10   1   6      233.75      240.57      8.43 o 
  11   1   6        8.39        8.16      3.56 o 
  12   1   6        3.98        2.07      4.05 o 
  13   1   6        0.65       -1.43      7.37 o 
 -13   2   6        0.78       -9.56      6.69 o 
 -12   2   6        3.38        6.01      4.06 o 
 -11   2   6        9.21        5.99      3.41 o 
 -10   2   6      131.12      146.83      6.35 o 
  -9   2   6       11.12       13.62      3.42 o 
  -8   2   6       94.28      105.07      4.34 o 
  -7   2   6        4.46        6.31      2.18 o 
  -6   2   6      292.49      273.95      5.79 o 
  -5   2   6       17.28       25.39      2.39 o 
  -4   2   6       64.94       66.79      3.39 o 
  -3   2   6       98.33      119.96      3.53 o 
  -2   2   6        9.51       10.86      2.05 o 
  -1   2   6      436.45      412.87      5.69 o 
   0   2   6       40.36       46.15      2.43 o 
   1   2   6      263.97      220.58      4.92 o 
   2   2   6        2.11       -0.14      1.53 o 
   3   2   6      324.14      310.53      4.95 o 
   4   2   6      123.65      139.62      3.53 o 
   5   2   6        0.04        1.54      1.75 o 
   6   2   6      309.56      284.80      6.81 o 
   7   2   6       48.64       51.17      4.74 o 
   8   2   6       10.32        6.23      3.62 o 
   9   2   6       32.51       35.60      4.88 o 
  10   2   6       91.05       96.74      7.07 o 
  11   2   6       10.99       10.79      4.47 o 
  12   2   6       10.45       13.01      6.36 o 
  13   2   6        0.11        1.73      6.47 o 
 -13   3   6        0.01       -2.16      4.40 o 
 -12   3   6        0.38        0.79      3.50 o 
 -11   3   6        0.04        3.71      3.36 o 
 -10   3   6      214.57      224.05     17.50 o 
  -9   3   6        4.51        5.43      3.02 o 
  -8   3   6      127.26      134.39      5.67 o 
  -7   3   6       98.25      101.35      4.19 o 
  -6   3   6       56.71       63.69      3.51 o 
  -5   3   6       57.06       60.98      3.56 o 
  -4   3   6      280.81      278.58      5.66 o 
  -3   3   6       40.36       40.80      2.59 o 
  -2   3   6       57.99       61.52      3.06 o 
  -1   3   6      117.70      122.76      3.71 o 
   0   3   6      331.52      340.56      6.49 o 
   1   3   6        6.87       11.14      3.05 o 
   2   3   6        0.18        3.27      1.93 o 
   3   3   6        3.44        7.21      2.16 o 
   4   3   6      619.78      617.88     12.29 o 
   5   3   6      118.74      112.43      6.99 o 
   6   3   6      119.23      126.27      6.40 o 
   7   3   6       90.66       90.52      6.07 o 
   8   3   6       21.99       18.44      4.09 o 
   9   3   6      100.82       93.75      6.72 o 
  10   3   6       31.75       34.00      5.39 o 
  11   3   6        2.67        3.59      4.23 o 
  12   3   6        3.00       -0.08      4.39 o 
 -12   4   6        0.32        3.35      3.95 o 
 -11   4   6        0.64        0.66      3.44 o 
 -10   4   6        9.23       15.52      4.36 o 
  -9   4   6       79.28       72.93      6.87 o 
  -8   4   6       39.24       38.07      4.16 o 
  -7   4   6       46.40       55.61      5.47 o 
  -6   4   6        0.14        0.71      2.51 o 
  -5   4   6        6.45        1.22      2.43 o 
  -4   4   6      176.59      188.45      5.72 o 
  -3   4   6       37.12       33.76      3.40 o 
  -2   4   6       20.62       25.94      3.49 o 
  -1   4   6       43.38       57.33      4.21 o 
   0   4   6      109.55      109.80      4.18 o 
   1   4   6       93.50      105.55      4.20 o 
   2   4   6       63.23       65.61      5.37 o 
   3   4   6        5.44        3.61      2.30 o 
   4   4   6        5.44        7.06      3.00 o 
   5   4   6        9.48       13.01      3.76 o 
   6   4   6       41.34       42.53      4.89 o 
   7   4   6       73.95       90.51      6.33 o 
   8   4   6       35.38       28.03      4.79 o 
   9   4   6       14.81       17.18      4.65 o 
  10   4   6       14.05       10.07      4.55 o 
  11   4   6       19.76       13.70      5.05 o 
 -11   5   6        1.60       -3.33      3.69 o 
 -10   5   6        0.45        2.78      3.48 o 
  -9   5   6        3.55        1.77      3.18 o 
  -8   5   6        0.51        3.82      2.86 o 
  -7   5   6        6.88        4.83      3.03 o 
  -6   5   6       15.22       17.04      3.91 o 
  -5   5   6       22.97       20.26      4.11 o 
  -4   5   6       66.13       73.11      7.82 o 
  -3   5   6        0.55        3.27      2.90 o 
  -2   5   6        1.03        0.60      2.59 o 
  -1   5   6       12.05       13.20      3.33 o 
   0   5   6       12.78        7.58      2.89 o 
   1   5   6        0.53        2.93      2.60 o 
   2   5   6       59.67       63.47      4.67 o 
   3   5   6       15.02       11.01      3.38 o 
   4   5   6        3.22        6.47      3.57 o 
   5   5   6        4.08        5.35      3.39 o 
   6   5   6       16.27        8.84      3.89 o 
   7   5   6      118.30      114.85      7.28 o 
   8   5   6        6.05        8.89      4.24 o 
   9   5   6        4.41        7.52      4.32 o 
  10   5   6        1.72       -1.09      4.25 o 
 -10   6   6        0.17       -4.80      4.04 o 
  -9   6   6        1.90        2.35      5.02 o 
  -8   6   6        0.00       -1.70      6.11 o 
  -7   6   6        1.18       -1.19      3.47 o 
  -6   6   6        9.55        8.29      3.91 o 
  -5   6   6       25.24       20.52      4.38 o 
  -4   6   6        0.81        5.86      3.35 o 
  -3   6   6       47.00       52.38      5.10 o 
  -2   6   6       23.56       28.82      4.24 o 
  -1   6   6        8.57        5.43      3.08 o 
   0   6   6       26.93       26.49      4.01 o 
   1   6   6       20.26       21.06      3.83 o 
   2   6   6        0.31        5.15      4.10 o 
   3   6   6        0.20       -0.77      6.02 o 
   4   6   6        0.04       -4.95      3.30 o 
   5   6   6       28.20       29.25      5.62 o 
   6   6   6       16.27       12.47      4.40 o 
   7   6   6        6.38       10.96      5.35 o 
   8   6   6        0.12        0.95      3.95 o 
   9   6   6        1.57        3.66      4.20 o 
  -8   7   6        0.66        1.53      4.72 o 
  -7   7   6        1.27       10.02      4.66 o 
  -6   7   6        4.75        7.70      4.10 o 
  -5   7   6        4.67        1.60      3.71 o 
  -4   7   6        8.85       11.73      4.93 o 
  -3   7   6        4.17        5.36      3.53 o 
  -2   7   6        0.09        1.64      3.14 o 
  -1   7   6       39.36       32.39      4.83 o 
   0   7   6        0.35        7.53      3.52 o 
   1   7   6        0.00       -1.73      4.07 o 
   2   7   6        0.36       -2.86      4.17 o 
   3   7   6       14.13       10.45      4.99 o 
   4   7   6        0.56       -2.07      6.40 o 
   5   7   6        0.15       -5.61      5.93 o 
   6   7   6        0.68        1.36      4.18 o 
   7   7   6        1.81        1.44      4.51 o 
  -5   8   6        4.18        7.76      5.59 o 
  -4   8   6        1.12        0.98      6.54 o 
  -3   8   6        0.14        7.44      3.92 o 
  -2   8   6        1.79        5.02      3.88 o 
  -1   8   6        0.01        3.49      3.89 o 
   0   8   6        0.14       -1.59      4.56 o 
   1   8   6        1.10       -1.56      4.35 o 
   2   8   6        4.14        5.64      5.29 o 
   3   8   6        0.64       -6.33      4.38 o 
   4   8   6        3.71        3.02      4.83 o 
 -13   1   7        0.13        9.88      5.43 o 
 -12   1   7        0.17       -4.24      4.17 o 
 -11   1   7        0.15       -0.93      3.30 o 
 -10   1   7      109.00      112.26      5.79 o 
  -9   1   7      149.87      157.36      6.04 o 
  -8   1   7       36.19       37.86      3.17 o 
  -7   1   7      345.71      335.13      6.70 o 
  -6   1   7       17.62       20.77      2.47 o 
  -5   1   7      343.86      324.92      6.09 o 
  -4   1   7      225.86      221.19      4.09 o 
  -3   1   7      314.71      262.47      4.36 o 
  -2   1   7      391.11      386.02      5.36 o 
  -1   1   7      238.53      254.03      4.59 o 
   0   1   7      502.69      460.47      6.21 o 
   1   1   7     1116.59     1069.44     10.70 o 
   2   1   7       31.37       25.49      1.75 o 
   3   1   7       65.20       70.16      2.51 o 
   4   1   7       52.35       65.45      2.85 o 
   5   1   7      145.04      158.41      4.22 o 
   6   1   7       61.23       58.64      3.72 o 
   7   1   7       74.78       71.01      4.23 o 
   8   1   7        1.35        1.88      2.68 o 
   9   1   7      164.03      155.20      9.09 o 
  10   1   7        8.03       15.76      4.64 o 
  11   1   7        0.13       -0.79      3.79 o 
  12   1   7        0.07        0.76      4.20 o 
 -13   2   7        1.72        5.88      5.82 o 
 -12   2   7        3.55        3.07      4.19 o 
 -11   2   7        4.21        3.88      3.32 o 
 -10   2   7       26.88       22.43      5.58 o 
  -9   2   7      186.85      171.89      6.39 o 
  -8   2   7      289.18      262.98      6.33 o 
  -7   2   7       98.88      103.10      4.26 o 
  -6   2   7        0.54       -1.13      1.99 o 
  -5   2   7       12.37        9.11      2.18 o 
  -4   2   7      251.59      262.94      5.46 o 
  -3   2   7      505.29      480.21      8.03 o 
  -2   2   7      897.45      929.20      9.52 o 
  -1   2   7       65.72       59.63      2.21 o 
   0   2   7      260.08      238.76      4.80 o 
   1   2   7       40.54       40.58      2.50 o 
   2   2   7       36.68       33.98      2.70 o 
   3   2   7       88.99      100.88      5.85 o 
   4   2   7       93.78      101.24      4.65 o 
   5   2   7      324.51      336.15      8.99 o 
   6   2   7        5.69        4.56      3.14 o 
   7   2   7       41.74       42.40      6.52 o 
   8   2   7        0.16        6.86      3.73 o 
   9   2   7       50.04       54.56      5.99 o 
  10   2   7       49.76       46.03      5.97 o 
  11   2   7        0.23       -2.60      4.22 o 
  12   2   7       14.38       14.58      5.06 o 
 -13   3   7        0.84        3.13      4.82 o 
 -12   3   7        1.14        5.80      3.93 o 
 -11   3   7        7.94       10.55      3.69 o 
 -10   3   7        2.97        3.52      3.27 o 
  -9   3   7        3.42        4.48      2.98 o 
  -8   3   7       66.66       62.39      4.66 o 
  -7   3   7        3.77        5.90      2.43 o 
  -6   3   7        3.55        1.03      2.15 o 
  -5   3   7       18.75       12.31      2.36 o 
  -4   3   7       66.37       65.15      4.78 o 
  -3   3   7        5.21        1.23      2.56 o 
  -2   3   7       23.31       22.40      2.13 o 
  -1   3   7      286.17      279.81      5.83 o 
   0   3   7       49.27       60.06      3.27 o 
   1   3   7        2.48        0.24      1.86 o 
   2   3   7      163.82      154.20      5.49 o 
   3   3   7        2.10       -1.67      2.01 o 
   4   3   7        0.39       -0.85      2.25 o 
   5   3   7       14.40       20.82      3.86 o 
   6   3   7       72.49       77.51      5.76 o 
   7   3   7       11.11       14.37      4.07 o 
   8   3   7        5.43        1.16      3.51 o 
   9   3   7        0.02        0.11      4.14 o 
  10   3   7       21.67       14.47      4.66 o 
  11   3   7       21.88       22.73      5.48 o 
  12   3   7        0.28       -7.70      5.13 o 
 -12   4   7        0.29        0.93      3.77 o 
 -11   4   7       11.74        5.24      3.80 o 
 -10   4   7        1.08       -1.56      3.15 o 
  -9   4   7        0.03       -1.47      3.26 o 
  -8   4   7      115.44      126.80      8.56 o 
  -7   4   7        2.07        4.65      2.90 o 
  -6   4   7       98.24       94.46      5.35 o 
  -5   4   7       46.72       39.12      4.50 o 
  -4   4   7      174.40      166.34      6.84 o 
  -3   4   7        1.55        1.13      2.55 o 
  -2   4   7        4.29        3.69      2.69 o 
  -1   4   7       25.51       24.79      3.54 o 
   0   4   7       13.75       11.56      3.11 o 
   1   4   7       14.10       13.40      2.53 o 
   2   4   7       18.69       28.15      3.83 o 
   3   4   7        0.41       -1.94      2.06 o 
   4   4   7       15.66       18.99      3.55 o 
   5   4   7       10.14        7.51      3.73 o 
   6   4   7       75.30       75.42      5.89 o 
   7   4   7        6.65       11.46      4.27 o 
   8   4   7        9.83        9.66      4.42 o 
   9   4   7        1.23       -0.35      3.78 o 
  10   4   7       20.36       20.11      5.09 o 
  11   4   7        4.43        5.39      8.69 o 
 -11   5   7        2.72        8.93      4.18 o 
 -10   5   7       29.68       31.85      5.47 o 
  -9   5   7        3.97        5.23      4.16 o 
  -8   5   7        3.10        5.19      3.94 o 
  -7   5   7        0.68       -2.95      3.23 o 
  -6   5   7        2.98        5.56      3.46 o 
  -5   5   7        0.04        2.97      3.78 o 
  -4   5   7       30.71       31.12      4.36 o 
  -3   5   7       14.96       16.13      3.78 o 
  -2   5   7       41.71       40.16      4.42 o 
  -1   5   7      119.03      126.86      6.33 o 
   0   5   7        9.65        4.27      3.00 o 
   1   5   7        2.70        5.14      3.27 o 
   2   5   7        0.02        2.36      2.92 o 
   3   5   7       15.05       19.74      3.74 o 
   4   5   7       77.31       69.79     10.75 o 
   5   5   7        9.49        8.69      3.90 o 
   6   5   7       72.57       65.89      7.14 o 
   7   5   7       21.59       21.77      4.73 o 
   8   5   7       42.95       49.17      5.93 o 
   9   5   7        0.40        2.25      4.40 o 
  10   5   7        2.27        1.15      4.59 o 
  -9   6   7        1.07        7.66      4.56 o 
  -8   6   7        5.47       14.75      4.90 o 
  -7   6   7       11.18        7.30      4.03 o 
  -6   6   7        2.15        7.36      3.87 o 
  -5   6   7        1.94       -2.23      3.35 o 
  -4   6   7        2.20       -0.43      3.82 o 
  -3   6   7        1.63       -2.05      3.52 o 
  -2   6   7       43.24       49.65      5.14 o 
  -1   6   7        2.75        1.31      3.56 o 
   0   6   7        5.12        7.06      3.31 o 
   1   6   7        9.67        6.69      3.30 o 
   2   6   7        7.78       13.57      4.67 o 
   3   6   7       17.47       21.53      5.37 o 
   4   6   7        8.45        5.64      4.57 o 
   5   6   7       13.71       10.78      4.13 o 
   6   6   7        0.49        2.98      3.90 o 
   7   6   7       16.26       13.94      4.76 o 
   8   6   7        5.29        3.35      4.46 o 
  -7   7   7        9.43        8.63      4.55 o 
  -6   7   7        0.98       -0.36      3.76 o 
  -5   7   7        0.31        1.16      3.96 o 
  -4   7   7       12.85       11.56      4.14 o 
  -3   7   7        3.53        7.90      4.79 o 
  -2   7   7        6.76       12.92      3.87 o 
  -1   7   7        5.87        1.31      3.53 o 
   0   7   7        2.22        5.67      3.48 o 
   1   7   7        0.24       -0.61      4.04 o 
   2   7   7        0.44       -0.84      4.31 o 
   3   7   7        0.10        0.75      4.37 o 
   4   7   7        0.20        3.90      4.98 o 
   5   7   7        3.38        7.94      4.76 o 
   6   7   7        4.09        1.73      5.02 o 
  -4   8   7        2.20        5.67      4.17 o 
  -3   8   7        0.30        2.36      3.92 o 
  -2   8   7        3.37        0.20      3.93 o 
  -1   8   7        0.73        5.65      5.04 o 
   0   8   7        0.16        7.18      5.44 o 
   1   8   7        1.57        3.76      5.06 o 
   2   8   7        0.48       -3.17      8.08 o 
   3   8   7        0.18       -3.00      5.10 o 
 -13   0   8        2.84       13.11      8.12 o 
 -12   0   8       11.08        1.89      6.81 o 
 -11   0   8       27.23       21.20      8.49 o 
 -10   0   8       42.11       25.22      5.58 o 
  -9   0   8      228.40      228.64     18.28 o 
  -8   0   8      547.57      500.66     14.10 o 
  -7   0   8       54.78       58.91      4.34 o 
  -6   0   8       75.55       66.76      4.27 o 
  -5   0   8       45.71       39.10      3.32 o 
  -4   0   8        0.61        1.28      3.13 o 
  -3   0   8      211.90      232.52      6.29 o 
  -2   0   8     1827.40     1807.17     23.01 o 
  -1   0   8     1795.08     1612.09     20.90 o 
   0   0   8     2313.51     2211.66     44.65 o 
   1   0   8       37.21       43.33      4.34 o 
   2   0   8       64.77       64.82      3.69 o 
   3   0   8       73.54       77.15      3.90 o 
   4   0   8       48.85       52.91      3.63 o 
   5   0   8       30.83       34.40      4.39 o 
   6   0   8       23.62       21.89      4.25 o 
   7   0   8       78.40       64.43      6.33 o 
   8   0   8       23.48       24.37      6.02 o 
   9   0   8        4.73        0.67     12.59 o 
  10   0   8       19.51       22.22      5.98 o 
  11   0   8        2.35        6.42      7.64 o 
  12   0   8        0.12       13.81      8.67 o 
 -13   1   8        0.03       -5.00      4.71 o 
 -12   1   8        1.93        6.30      5.15 o 
 -11   1   8        5.32        8.05      4.06 o 
 -10   1   8       28.63       27.98      4.64 o 
  -9   1   8       16.79       13.38      2.95 o 
  -8   1   8        3.59        6.31      2.72 o 
  -7   1   8       36.00       37.96      3.21 o 
  -6   1   8        5.83        3.81      2.19 o 
  -5   1   8       53.19       55.01      3.18 o 
  -4   1   8        0.37       -0.67      1.40 o 
  -3   1   8        1.95       -0.73      1.40 o 
  -2   1   8      121.57      120.43      3.24 o 
  -1   1   8       72.98       60.52      2.51 o 
   0   1   8     1526.55     1527.38     14.20 o 
   1   1   8      112.20      104.52      2.94 o 
   2   1   8       10.53       11.43      1.58 o 
   3   1   8       13.09       12.59      1.68 o 
   4   1   8       22.96       20.15      2.25 o 
   5   1   8        0.17       -0.60      1.83 o 
   6   1   8        4.37        3.58      3.20 o 
   7   1   8        0.37       -2.48      2.94 o 
   8   1   8       25.80       24.73      5.80 o 
   9   1   8       38.21       29.82      5.20 o 
  10   1   8        5.19       10.59      4.48 o 
  11   1   8        1.40        4.19      4.29 o 
  12   1   8        0.12       -1.02      4.74 o 
 -13   2   8        0.41       -7.49      4.99 o 
 -12   2   8        0.57       -1.97      4.32 o 
 -11   2   8        3.13        0.39      3.22 o 
 -10   2   8       34.08       32.46      4.45 o 
  -9   2   8      104.46      118.44      5.80 o 
  -8   2   8       24.18       28.32      4.01 o 
  -7   2   8       42.44       49.31      5.74 o 
  -6   2   8        5.81        3.45      2.20 o 
  -5   2   8        1.18        5.35      2.07 o 
  -4   2   8        1.28        0.53      1.80 o 
  -3   2   8       52.96       53.42      2.94 o 
  -2   2   8      137.22      130.80      5.13 o 
  -1   2   8        2.30        3.97      1.68 o 
   0   2   8       92.52       87.17      3.39 o 
   1   2   8       86.95       80.57      3.36 o 
   2   2   8        3.71        6.30      2.70 o 
   3   2   8       22.46       31.11      3.04 o 
   4   2   8       89.44       78.46      4.07 o 
   5   2   8        0.20        3.22      2.94 o 
   6   2   8        6.40       10.33      3.59 o 
   7   2   8        3.15        1.36      3.51 o 
   8   2   8       12.95        9.35      3.92 o 
   9   2   8       15.75       13.51      4.27 o 
  10   2   8        9.04       12.26      4.73 o 
  11   2   8        3.33        0.44      4.55 o 
  12   2   8        1.20        3.98      5.17 o 
 -12   3   8        2.40        6.23      4.67 o 
 -11   3   8        0.01       -1.14      3.37 o 
 -10   3   8       30.16       31.83      4.48 o 
  -9   3   8        3.21        1.90      3.05 o 
  -8   3   8        2.98        1.56      2.95 o 
  -7   3   8       94.54       92.79      4.45 o 
  -6   3   8       34.93       29.42      3.09 o 
  -5   3   8       40.42       41.41      3.13 o 
  -4   3   8        2.52        0.27      1.90 o 
  -3   3   8       26.12       23.83      3.03 o 
  -2   3   8      280.17      276.51      6.89 o 
  -1   3   8       79.70       84.36      4.27 o 
   0   3   8       12.90       14.16      2.44 o 
   1   3   8      205.42      204.54      5.92 o 
   2   3   8        1.48        1.75      2.18 o 
   3   3   8       20.91       27.67      4.08 o 
   4   3   8       84.83       89.43      7.06 o 
   5   3   8        8.02       -0.23      3.32 o 
   6   3   8       17.55       13.81      4.00 o 
   7   3   8        0.74        9.52      3.80 o 
   8   3   8        1.63        1.98      3.83 o 
   9   3   8        0.01        2.22      4.05 o 
  10   3   8        2.51        4.19      4.68 o 
  11   3   8        0.16       -2.93      4.63 o 
 -11   4   8        3.03        8.48      3.86 o 
 -10   4   8       15.64       15.15      3.97 o 
  -9   4   8        3.43        5.71      3.41 o 
  -8   4   8       70.68       64.04      5.36 o 
  -7   4   8      219.89      236.07      8.88 o 
  -6   4   8        0.62        4.35      2.83 o 
  -5   4   8        8.17        7.41      3.40 o 
  -4   4   8        0.22       -4.09      2.73 o 
  -3   4   8       28.95       26.33      3.93 o 
  -2   4   8       39.73       38.17      4.32 o 
  -1   4   8       54.16       53.53      4.59 o 
   0   4   8        0.01        1.36      3.48 o 
   1   4   8      111.21      109.69      5.68 o 
   2   4   8      139.74      142.57      5.21 o 
   3   4   8       22.19       20.91      3.05 o 
   4   4   8        1.75        6.69      3.58 o 
   5   4   8        0.83       -2.75      3.39 o 
   6   4   8        0.69        2.56      4.01 o 
   7   4   8        4.79        2.48      3.62 o 
   8   4   8        2.86        2.70      3.89 o 
   9   4   8       21.65       15.72      5.18 o 
  10   4   8        0.46        1.39      4.42 o 
 -10   5   8        0.67        0.93      4.49 o 
  -9   5   8        0.07        1.36      4.04 o 
  -8   5   8        5.79        8.41      4.32 o 
  -7   5   8       28.64       25.70      5.33 o 
  -6   5   8        0.16       -2.50      3.73 o 
  -5   5   8       11.08        8.19      3.77 o 
  -4   5   8        0.34        1.90      4.08 o 
  -3   5   8       24.13       19.96      4.08 o 
  -2   5   8        1.85        6.78      3.24 o 
  -1   5   8        6.57        4.11      3.11 o 
   0   5   8        3.35        1.20      2.92 o 
   1   5   8        3.83        5.56      3.34 o 
   2   5   8        5.90        5.08      3.06 o 
   3   5   8        8.40        2.92      3.73 o 
   4   5   8        1.52        1.22      2.95 o 
   5   5   8        2.44        3.64      5.10 o 
   6   5   8       27.89       27.57      6.11 o 
   7   5   8        0.37       -2.57      3.71 o 
   8   5   8        2.06        7.65      4.76 o 
   9   5   8        0.03        2.93      4.64 o 
  -9   6   8        0.19        1.85      4.62 o 
  -8   6   8       10.51        8.01      7.12 o 
  -7   6   8       11.63       14.47      4.33 o 
  -6   6   8        6.89        4.95      3.78 o 
  -5   6   8       32.08       35.35      6.32 o 
  -4   6   8       16.21        7.32      3.68 o 
  -3   6   8        9.47       11.04      3.69 o 
  -2   6   8        2.71        3.99      3.38 o 
  -1   6   8        1.05        0.51      3.81 o 
   0   6   8        7.63        9.56      4.08 o 
   1   6   8       35.74       39.35      4.76 o 
   2   6   8       13.80        4.09      4.46 o 
   3   6   8        4.53        1.42      4.06 o 
   4   6   8        0.25       -5.45      3.63 o 
   5   6   8        7.42        0.68      4.61 o 
   6   6   8        0.10       -3.15      4.12 o 
   7   6   8        4.62        1.24      4.48 o 
   8   6   8        0.57       -4.26      4.34 o 
  -7   7   8        1.38       -0.85      3.98 o 
  -6   7   8        2.56        4.32      4.14 o 
  -5   7   8       12.68        7.45      4.17 o 
  -4   7   8        0.44        2.68      3.63 o 
  -3   7   8       24.20       22.36      4.82 o 
  -2   7   8       23.24       26.51      4.78 o 
  -1   7   8        3.37        3.85      3.60 o 
   0   7   8        4.71        6.73      3.96 o 
   1   7   8        3.75        2.43      4.70 o 
   2   7   8        0.15       -4.40      4.14 o 
   3   7   8        1.65        1.47      6.19 o 
   4   7   8        0.12        2.50      5.18 o 
   5   7   8        4.26        5.42      4.62 o 
   6   7   8        1.90        0.18      6.81 o 
  -3   8   8        0.84        3.51      4.23 o 
  -2   8   8        0.22        4.41      4.25 o 
  -1   8   8        2.35        8.69      5.24 o 
   0   8   8        1.05        5.70      5.46 o 
   1   8   8        1.29       -0.15      7.51 o 
   2   8   8        0.77       -7.09      4.92 o 
 -13   1   9        0.65       -8.33      7.80 o 
 -12   1   9        5.33        6.66      5.24 o 
 -11   1   9        0.21       -5.42      3.61 o 
 -10   1   9        7.45        3.52      3.82 o 
  -9   1   9        0.04        1.77      3.00 o 
  -8   1   9       39.60       42.42      4.06 o 
  -7   1   9       93.38      103.65      4.53 o 
  -6   1   9       18.39       28.44      2.95 o 
  -5   1   9       41.97       47.75      3.16 o 
  -4   1   9       15.10       14.79      2.32 o 
  -3   1   9        3.31        4.31      2.55 o 
  -2   1   9       43.92       51.53      2.54 o 
  -1   1   9      214.44      218.92      4.41 o 
   0   1   9      846.40      885.43      9.86 o 
   1   1   9        4.24        3.32      1.62 o 
   2   1   9        4.86        6.83      2.22 o 
   3   1   9       13.66        8.66      2.32 o 
   4   1   9       36.24       39.91      3.44 o 
   5   1   9       25.56       23.47      3.27 o 
   6   1   9       21.10       27.66      8.11 o 
   7   1   9       10.39       12.40      4.06 o 
   8   1   9        8.94        3.09      4.74 o 
   9   1   9        0.03       -2.34      3.79 o 
  10   1   9       18.10       16.89      4.94 o 
  11   1   9        3.81        1.78      5.78 o 
 -12   2   9        6.66       11.39      4.74 o 
 -11   2   9       14.15       21.66      4.82 o 
 -10   2   9       40.46       41.33      4.43 o 
  -9   2   9        4.87        4.46      3.23 o 
  -8   2   9      117.46      124.98      5.16 o 
  -7   2   9       53.32       52.69      3.82 o 
  -6   2   9       35.89       37.89      3.36 o 
  -5   2   9        5.76        1.72      2.08 o 
  -4   2   9        0.97       -0.65      1.85 o 
  -3   2   9       26.82       31.39      2.68 o 
  -2   2   9       28.40       31.91      3.21 o 
  -1   2   9       29.70       28.24      2.50 o 
   0   2   9        6.65        6.03      2.08 o 
   1   2   9        3.43        2.33      2.06 o 
   2   2   9        9.74       16.29      2.75 o 
   3   2   9       69.50       60.68      3.86 o 
   4   2   9       39.28       47.35      3.74 o 
   5   2   9        0.20        5.00      3.26 o 
   6   2   9       50.40       59.94      5.32 o 
   7   2   9        8.58       10.57      3.89 o 
   8   2   9        9.26       12.54      4.34 o 
   9   2   9        1.83        2.90      4.02 o 
  10   2   9        4.18       15.29      5.77 o 
  11   2   9        5.68        2.78      4.74 o 
 -12   3   9        0.03       -4.50      4.35 o 
 -11   3   9        1.91       -1.65      3.43 o 
 -10   3   9       18.40        9.93      3.74 o 
  -9   3   9       15.31       19.19      4.79 o 
  -8   3   9       11.05        5.65      3.09 o 
  -7   3   9       15.61       15.00      4.66 o 
  -6   3   9        8.42       10.33      3.24 o 
  -5   3   9       23.63       26.17      3.39 o 
  -4   3   9        0.21        0.46      2.95 o 
  -3   3   9       86.61       94.56      4.78 o 
  -2   3   9        2.05        5.92      2.52 o 
  -1   3   9        0.84        2.34      2.43 o 
   0   3   9        4.97        4.34      2.88 o 
   1   3   9        2.67        7.45      2.41 o 
   2   3   9       10.05       13.65      2.90 o 
   3   3   9       24.62       21.42      3.10 o 
   4   3   9       11.61        8.87      6.11 o 
   5   3   9        5.50        5.50      3.50 o 
   6   3   9       11.85       12.31      3.98 o 
   7   3   9        2.35        3.07      3.59 o 
   8   3   9        4.62        0.38      3.85 o 
   9   3   9        3.30       11.32      4.67 o 
  10   3   9        0.09        1.74      4.53 o 
  11   3   9        0.80        3.20      4.96 o 
 -11   4   9        4.89       -0.80      4.45 o 
 -10   4   9        0.87       -1.21      4.26 o 
  -9   4   9        0.03        3.76      4.08 o 
  -8   4   9       62.37       73.17      6.46 o 
  -7   4   9       41.08       48.53      5.64 o 
  -6   4   9        6.10       -0.97      2.97 o 
  -5   4   9        1.41        0.41      2.62 o 
  -4   4   9        3.31        3.55      3.15 o 
  -3   4   9        7.24        1.96      3.32 o 
  -2   4   9        2.66        2.90      3.08 o 
  -1   4   9       24.90       24.59      3.91 o 
   0   4   9        1.89        0.82      2.97 o 
   1   4   9       91.49       89.47      8.40 o 
   2   4   9        0.07       -0.24      4.23 o 
   3   4   9        0.39        2.48      2.86 o 
   4   4   9        0.25       -2.14      2.77 o 
   5   4   9        2.18        6.73      3.59 o 
   6   4   9        1.72        3.13      5.03 o 
   7   4   9        6.37        2.59      3.91 o 
   8   4   9        1.50        2.36      4.06 o 
   9   4   9        0.22       -0.23      4.41 o 
  10   4   9        3.08        5.38      6.54 o 
 -10   5   9        0.02       -0.50      4.55 o 
  -9   5   9        3.76        5.36      6.47 o 
  -8   5   9        1.35        5.03      6.05 o 
  -7   5   9       24.82       12.87      4.62 o 
  -6   5   9       38.65       44.76      5.43 o 
  -5   5   9       12.98        7.91      3.79 o 
  -4   5   9        0.84       -0.34      3.34 o 
  -3   5   9        0.09       -3.57      3.16 o 
  -2   5   9       19.21       20.88      5.75 o 
  -1   5   9        6.41        5.83      3.22 o 
   0   5   9        4.77        3.30      3.01 o 
   1   5   9        5.28        5.36      3.14 o 
   2   5   9       85.40       79.25      7.25 o 
   3   5   9       22.23       19.66      5.13 o 
   4   5   9        6.55       -0.57      3.80 o 
   5   5   9        0.40       -4.48      3.57 o 
   6   5   9        3.64        7.74      4.31 o 
   7   5   9        8.57       13.34      4.82 o 
   8   5   9       16.57       22.59      6.15 o 
   9   5   9        5.59        8.84      5.19 o 
  -8   6   9       13.50       14.49      5.07 o 
  -7   6   9        6.19       10.25      5.05 o 
  -6   6   9       15.83        6.51      5.18 o 
  -5   6   9        2.37        2.40      3.57 o 
  -4   6   9       14.32       10.92      4.07 o 
  -3   6   9        1.19       -2.84      3.38 o 
  -2   6   9        0.93       -0.21      3.25 o 
  -1   6   9        1.68        2.87      7.18 o 
   0   6   9        3.88        5.49      3.56 o 
   1   6   9       12.18        9.28      5.58 o 
   2   6   9        0.68        5.47      4.40 o 
   3   6   9        1.17       -4.52      3.89 o 
   4   6   9        6.18        8.18      4.63 o 
   5   6   9        0.19       -2.43      9.35 o 
   6   6   9        7.76       -4.41     14.45 o 
   7   6   9        1.08       -2.97      4.74 o 
  -6   7   9        0.87       -0.14      4.17 o 
  -5   7   9        1.56        1.17      4.48 o 
  -4   7   9        0.19        1.97      4.03 o 
  -3   7   9        0.27       -2.16      3.46 o 
  -2   7   9       13.62        6.01      3.85 o 
  -1   7   9        6.11        9.57      4.13 o 
   0   7   9        0.47        6.91      7.30 o 
   1   7   9        3.80        0.31      4.88 o 
   2   7   9        0.51        0.09      4.63 o 
   3   7   9        0.11        2.21      5.02 o 
   4   7   9        2.03       -3.73      7.45 o 
   5   7   9        0.16       10.61     10.87 o 
 -12   0  10        4.44       -8.58      5.72 o 
 -11   0  10        0.04       -0.43      6.14 o 
 -10   0  10        3.64        3.52      4.81 o 
  -9   0  10        3.73        5.91      4.89 o 
  -8   0  10        0.76        4.74      4.19 o 
  -7   0  10       41.21       32.76      5.32 o 
  -6   0  10      225.20      215.73      9.30 o 
  -5   0  10      139.08      135.17      7.48 o 
  -4   0  10        9.60       13.47      2.99 o 
  -3   0  10       12.73       15.35      2.92 o 
  -2   0  10      308.28      335.95      8.28 o 
  -1   0  10       37.53       42.11      3.74 o 
   0   0  10       40.79       58.12      8.98 o 
   1   0  10      162.52      174.93      6.06 o 
   2   0  10        3.45        9.68      3.12 o 
   3   0  10        8.41        7.21      3.97 o 
   4   0  10        0.01       -0.91      2.66 o 
   5   0  10       13.96       22.18      6.77 o 
   6   0  10        2.70       -5.48      6.21 o 
   7   0  10       13.43        4.59      6.87 o 
   8   0  10        2.39        5.66      7.09 o 
   9   0  10        8.78        4.78      8.33 o 
  10   0  10       50.76       52.51     12.35 o 
  11   0  10       12.47       21.23      9.25 o 
 -12   1  10        2.90       -0.02      5.32 o 
 -11   1  10        1.01        0.48      3.84 o 
 -10   1  10        0.00       -4.80      3.20 o 
  -9   1  10        2.18        0.17      3.09 o 
  -8   1  10        4.00        0.28      2.84 o 
  -7   1  10       28.34       24.22      4.25 o 
  -6   1  10        2.76        1.35      4.00 o 
  -5   1  10        3.22        3.09      2.17 o 
  -4   1  10       23.93       22.21      3.07 o 
  -3   1  10        2.36        1.52      1.98 o 
  -2   1  10       61.59       69.46      3.42 o 
  -1   1  10        0.65        1.47      1.69 o 
   0   1  10        0.14        2.58      2.12 o 
   1   1  10       90.05       87.74      4.38 o 
   2   1  10        9.71       10.26      2.42 o 
   3   1  10        3.17        2.51      2.27 o 
   4   1  10       14.07       15.49      3.18 o 
   5   1  10        0.46        0.01      2.68 o 
   6   1  10       14.89       12.20      3.62 o 
   7   1  10        0.03       -0.28      3.52 o 
   8   1  10        1.17        3.28      4.18 o 
   9   1  10       13.47       17.76      4.65 o 
  10   1  10       14.51        9.62      5.58 o 
  11   1  10        0.65        5.48      5.97 o 
 -12   2  10        0.91        6.47      4.58 o 
 -11   2  10       19.07       22.77      5.25 o 
 -10   2  10       13.83       14.75      4.43 o 
  -9   2  10        4.57        4.34      2.91 o 
  -8   2  10       14.75       17.29      3.42 o 
  -7   2  10        3.38        4.43      2.67 o 
  -6   2  10        0.72       -1.65      2.13 o 
  -5   2  10        3.07        0.74      2.13 o 
  -4   2  10        5.51        5.44      2.65 o 
  -3   2  10        1.30        3.52      2.54 o 
  -2   2  10       29.87       32.63      3.45 o 
  -1   2  10        8.49        9.81      2.66 o 
   0   2  10       59.91       60.01      3.43 o 
   1   2  10       40.66       42.72      3.98 o 
   2   2  10        1.33       -1.88      2.05 o 
   3   2  10       47.60       49.65      3.86 o 
   4   2  10       66.83       61.97      5.35 o 
   5   2  10        3.46        3.31      4.18 o 
   6   2  10       26.44       17.84      4.54 o 
   7   2  10        8.67        9.21      4.14 o 
   8   2  10        0.43        3.67      3.97 o 
   9   2  10        3.62        0.13      4.38 o 
  10   2  10        1.08        6.28      4.81 o 
  11   2  10        0.19       -0.24      4.76 o 
 -11   3  10        7.81        9.69      4.75 o 
 -10   3  10       20.00       19.40      4.12 o 
  -9   3  10       11.28       11.20      4.44 o 
  -8   3  10       92.33      104.88      7.55 o 
  -7   3  10        0.56        4.23      3.15 o 
  -6   3  10       39.85       48.07      6.33 o 
  -5   3  10        0.25       -2.18      2.57 o 
  -4   3  10       11.51        7.93      4.03 o 
  -3   3  10        0.74       -2.83      2.42 o 
  -2   3  10       12.40       10.13      2.86 o 
  -1   3  10       29.13       32.81      3.59 o 
   0   3  10        0.00        0.77      2.92 o 
   1   3  10       27.03       25.58      6.25 o 
   2   3  10        2.64        1.76      2.57 o 
   3   3  10        5.89        7.78      2.74 o 
   4   3  10        0.05       -4.30      2.87 o 
   5   3  10        0.06       -1.57      3.41 o 
   6   3  10       38.61       23.96      4.67 o 
   7   3  10        1.55       -0.65      4.06 o 
   8   3  10        1.50        5.43      5.43 o 
   9   3  10        0.06       -0.80      4.28 o 
  10   3  10        0.01       -6.24      4.16 o 
 -10   4  10        0.36        1.26      4.42 o 
  -9   4  10        4.21        9.04      4.74 o 
  -8   4  10       31.69       32.62      5.43 o 
  -7   4  10        0.06        1.54      3.75 o 
  -6   4  10        1.83        3.66      3.06 o 
  -5   4  10       17.38       18.30      3.47 o 
  -4   4  10        6.07        0.84      2.63 o 
  -3   4  10        5.60        2.95      5.28 o 
  -2   4  10       25.23       27.97      4.31 o 
  -1   4  10        2.14        2.56      3.23 o 
   0   4  10       18.00       12.74      3.60 o 
   1   4  10       14.33        9.19      4.16 o 
   2   4  10        0.13        1.11      3.10 o 
   3   4  10       31.45       34.31      5.46 o 
   4   4  10        1.80        2.22      3.44 o 
   5   4  10        9.42       14.32      4.33 o 
   6   4  10        0.00        1.78      3.98 o 
   7   4  10       24.99       22.33      5.21 o 
   8   4  10       11.13       15.91      5.02 o 
   9   4  10        5.56        7.55      4.79 o 
  -9   5  10        0.05        1.22      4.62 o 
  -8   5  10        1.82        5.14      4.54 o 
  -7   5  10        5.33        6.27      4.50 o 
  -6   5  10        0.68        2.82      3.62 o 
  -5   5  10        2.40       -0.09      3.56 o 
  -4   5  10        0.84       -4.42      3.00 o 
  -3   5  10        0.21        0.94      3.30 o 
  -2   5  10       23.34       28.52      4.58 o 
  -1   5  10       23.38       20.80      4.09 o 
   0   5  10        2.44        2.13      3.23 o 
   1   5  10        1.43        1.68      3.13 o 
   2   5  10        4.84        0.41      3.89 o 
   3   5  10        0.91        2.53      5.23 o 
   4   5  10       13.37        7.50      4.63 o 
   5   5  10        0.01        0.63      5.01 o 
   6   5  10        3.95        2.67      4.18 o 
   7   5  10       12.92        6.14      6.44 o 
   8   5  10        6.71        9.10      5.09 o 
  -8   6  10        5.05        8.80      5.18 o 
  -7   6  10        2.57        9.04      4.71 o 
  -6   6  10       10.24        0.26      3.85 o 
  -5   6  10        1.87        0.74      3.75 o 
  -4   6  10        1.15       -2.10      3.66 o 
  -3   6  10       11.63       12.21      4.32 o 
  -2   6  10        0.13       -1.43      3.56 o 
  -1   6  10       22.68       19.44      4.54 o 
   0   6  10       41.84       32.16      7.15 o 
   1   6  10        0.26       -3.39      3.67 o 
   2   6  10        0.30        2.40      6.43 o 
   3   6  10        7.45        0.57      4.26 o 
   4   6  10        2.37       -3.69      4.22 o 
   5   6  10        1.35        7.79      5.63 o 
   6   6  10        0.74        1.78      5.70 o 
  -5   7  10       10.12        0.64      6.40 o 
  -4   7  10        0.13       -1.71      4.09 o 
  -3   7  10        2.98        1.40      3.88 o 
  -2   7  10        2.74        1.51      5.42 o 
  -1   7  10       14.90       26.15      5.20 o 
   0   7  10        0.28       -1.85      4.81 o 
   1   7  10        0.80        2.75      5.06 o 
   2   7  10        0.09       -1.41      7.32 o 
   3   7  10        0.07       -3.07      5.32 o 
 -12   1  11        0.32        1.12      4.79 o 
 -11   1  11        1.74       -2.88      6.94 o 
 -10   1  11        0.83       -1.75      3.31 o 
  -9   1  11        0.62       -1.30      2.95 o 
  -8   1  11       17.37       11.20      3.99 o 
  -7   1  11        3.38        2.81      2.91 o 
  -6   1  11       21.56       15.27      3.27 o 
  -5   1  11        0.58       -1.03      2.27 o 
  -4   1  11        1.33        2.79      2.21 o 
  -3   1  11        5.27        2.65      2.20 o 
  -2   1  11        0.10        1.15      2.50 o 
  -1   1  11       16.94       17.55      2.65 o 
   0   1  11        0.01        5.12      2.34 o 
   1   1  11      658.12      664.35     10.12 o 
   2   1  11       10.67        6.36      2.55 o 
   3   1  11       37.01       33.39      4.59 o 
   4   1  11        0.00        1.33      2.70 o 
   5   1  11       22.69       12.64      3.27 o 
   6   1  11       38.25       40.87      5.04 o 
   7   1  11        4.19       10.45      5.56 o 
   8   1  11        2.94        5.79      5.91 o 
   9   1  11       20.37       17.58     10.08 o 
  10   1  11       13.30       18.44      6.62 o 
 -11   2  11        0.76        0.83      4.51 o 
 -10   2  11        0.93        1.46      4.20 o 
  -9   2  11        0.33        2.43      3.33 o 
  -8   2  11        6.05        3.97      3.17 o 
  -7   2  11        3.83        5.04      3.13 o 
  -6   2  11       23.72       23.57      3.65 o 
  -5   2  11        4.96        3.04      2.81 o 
  -4   2  11        1.24        6.00      2.82 o 
  -3   2  11        8.21        9.89      3.01 o 
  -2   2  11      114.67      129.30      5.59 o 
  -1   2  11        8.75        3.83      2.70 o 
   0   2  11      143.47      145.05      5.63 o 
   1   2  11       55.33       54.42      3.66 o 
   2   2  11        3.10        0.24      3.23 o 
   3   2  11        2.73        4.16      2.91 o 
   4   2  11        3.05        7.83      2.87 o 
   5   2  11       53.40       47.76      5.23 o 
   6   2  11       22.19       21.04      4.78 o 
   7   2  11       44.18       42.39      5.55 o 
   8   2  11        0.22        3.17      4.22 o 
   9   2  11       12.71       13.28      5.16 o 
  10   2  11        0.77        0.72      4.87 o 
 -11   3  11        0.71       18.68      6.68 o 
 -10   3  11        0.06       -0.77      5.64 o 
  -9   3  11        7.60        7.60      4.42 o 
  -8   3  11       14.10       14.35      4.66 o 
  -7   3  11        0.08        2.69      3.08 o 
  -6   3  11       10.22        1.78      2.95 o 
  -5   3  11       10.46        7.07      3.47 o 
  -4   3  11        2.69        1.65      2.64 o 
  -3   3  11        0.01        1.91      2.74 o 
  -2   3  11        0.07       -0.45      3.50 o 
  -1   3  11      104.46      116.42      5.60 o 
   0   3  11       50.50       53.78      4.63 o 
   1   3  11        4.02        1.60      3.42 o 
   2   3  11        6.20        5.17      3.30 o 
   3   3  11       21.78       27.13      6.72 o 
   4   3  11        5.66        6.94      3.62 o 
   5   3  11       12.48        6.27      4.61 o 
   6   3  11        1.01       -0.69      3.93 o 
   7   3  11        0.66        4.94      4.10 o 
   8   3  11        3.69        3.66      4.48 o 
   9   3  11        0.00        4.03      4.78 o 
 -10   4  11        1.31        1.36      4.41 o 
  -9   4  11        3.89        3.34      5.89 o 
  -8   4  11        1.77       -0.62      4.97 o 
  -7   4  11        5.66        6.59      3.50 o 
  -6   4  11        4.01        6.41      3.34 o 
  -5   4  11        0.21        0.47      2.85 o 
  -4   4  11       26.39       23.90      3.80 o 
  -3   4  11       19.45       29.16      4.44 o 
  -2   4  11        3.25        4.25      3.29 o 
  -1   4  11       25.41       31.18      4.59 o 
   0   4  11       60.96       50.87      5.11 o 
   1   4  11        8.66        6.62      3.56 o 
   2   4  11       26.43       29.59      4.48 o 
   3   4  11        1.43       -0.84      4.08 o 
   4   4  11       25.74       19.87      5.70 o 
   5   4  11        6.05        8.48      4.36 o 
   6   4  11        1.37       -1.81      6.26 o 
   7   4  11        1.76        0.09      4.38 o 
   8   4  11        0.33        4.78      8.12 o 
  -8   5  11        3.27       11.37      4.84 o 
  -7   5  11        9.50       10.32      4.29 o 
  -6   5  11        2.13        5.99      3.82 o 
  -5   5  11        0.41        0.81      3.39 o 
  -4   5  11        0.26       -3.93      3.23 o 
  -3   5  11       13.40       12.42      4.21 o 
  -2   5  11        5.11        4.41      3.58 o 
  -1   5  11        9.74       15.73      6.16 o 
   0   5  11       55.12       50.15      5.46 o 
   1   5  11       11.45        6.18      5.98 o 
   2   5  11        1.93        0.11      5.83 o 
   3   5  11       11.86       10.16      7.29 o 
   4   5  11        1.88        4.73      4.58 o 
   5   5  11        0.11        0.37      5.02 o 
   6   5  11       43.94       45.15      7.52 o 
   7   5  11        5.31       14.04      5.45 o 
  -7   6  11        1.44        5.01      4.66 o 
  -6   6  11        0.05       -0.45      4.10 o 
  -5   6  11        0.17        2.03      4.17 o 
  -4   6  11        0.75       -2.24      3.89 o 
  -3   6  11        3.31       -4.31      5.13 o 
  -2   6  11       25.77       24.05      4.97 o 
  -1   6  11        0.07       -5.24      3.49 o 
   0   6  11        0.01       -1.26      4.95 o 
   1   6  11        0.88       -1.12      4.14 o 
   2   6  11        0.38       -5.48      6.37 o 
   3   6  11        8.68        8.73      5.19 o 
   4   6  11        0.17       -4.17      4.30 o 
   5   6  11        1.37        3.58      5.71 o 
  -3   7  11        1.30       -1.19      4.56 o 
  -2   7  11       26.72       25.65      5.73 o 
  -1   7  11        2.39        8.82      4.53 o 
   0   7  11        0.16       -1.04      5.47 o 
   1   7  11        0.61        3.41      7.29 o 
 -11   0  12        9.46        3.28      5.92 o 
 -10   0  12        3.19       -2.24      4.99 o 
  -9   0  12        2.30        3.82      4.53 o 
  -8   0  12       19.05       11.62      5.39 o 
  -7   0  12        4.02        1.59      4.43 o 
  -6   0  12       35.77       31.43      5.56 o 
  -5   0  12      131.28      128.70      8.11 o 
  -4   0  12        5.03        8.54      4.17 o 
  -3   0  12       87.75       81.11     16.51 o 
  -2   0  12      109.69      109.33      5.73 o 
  -1   0  12       17.48       21.99      3.68 o 
   0   0  12      395.32      418.15     16.81 o 
   1   0  12       20.12        9.03      5.07 o 
   2   0  12      189.07      221.57      9.98 o 
   3   0  12       88.49       79.57      6.98 o 
   4   0  12       20.34       23.30      5.16 o 
   5   0  12       15.44       12.63      4.40 o 
   6   0  12        3.81       13.23      7.94 o 
   7   0  12       48.63       57.74     11.20 o 
   8   0  12       39.42       23.33     10.22 o 
   9   0  12        3.17       -1.49      9.40 o 
  10   0  12       10.99        6.21     11.29 o 
 -11   1  12        0.49       -5.05      4.03 o 
 -10   1  12        0.02        0.59      4.47 o 
  -9   1  12        0.16        3.01      3.44 o 
  -8   1  12        0.03       -0.36      3.05 o 
  -7   1  12        0.03       -3.05      2.93 o 
  -6   1  12        0.27        3.09      3.05 o 
  -5   1  12        0.20        4.00      3.47 o 
  -4   1  12       16.02       18.00      3.41 o 
  -3   1  12        0.10        5.63      2.98 o 
  -2   1  12       35.01       41.75      3.97 o 
  -1   1  12       75.88       85.49      4.79 o 
   0   1  12      407.93      449.63      9.44 o 
   1   1  12       46.74       46.46      3.67 o 
   2   1  12       30.34       28.35      3.25 o 
   3   1  12        2.73        1.32      2.53 o 
   4   1  12        5.44        5.25      2.83 o 
   5   1  12       21.68       17.25      5.81 o 
   6   1  12        9.96        9.03      5.43 o 
   7   1  12        0.01       -1.27      5.62 o 
   8   1  12        7.92        7.83      6.10 o 
   9   1  12        6.26        8.75      6.73 o 
 -11   2  12        0.38       -0.03      6.15 o 
 -10   2  12        6.68       17.29      6.35 o 
  -9   2  12        9.60        3.14      4.66 o 
  -8   2  12        1.07        3.40      4.02 o 
  -7   2  12       13.40       11.07      5.06 o 
  -6   2  12        5.26        5.42      3.24 o 
  -5   2  12       19.24       17.45      3.65 o 
  -4   2  12        1.08       -2.94      2.51 o 
  -3   2  12        0.91        2.98      3.32 o 
  -2   2  12       15.52       10.41      3.16 o 
  -1   2  12        1.69        0.63      2.64 o 
   0   2  12      161.56      161.70      6.17 o 
   1   2  12       21.04       26.31      3.56 o 
   2   2  12       13.15       10.53      2.84 o 
   3   2  12       19.50       17.19      3.59 o 
   4   2  12       31.77       31.97      4.04 o 
   5   2  12        2.55        1.75      3.92 o 
   6   2  12        0.23       -5.78      3.86 o 
   7   2  12        1.89        2.46      4.27 o 
   8   2  12        1.18       -4.38      5.68 o 
   9   2  12        1.27        2.75      9.58 o 
 -10   3  12        1.68        6.28      5.86 o 
  -9   3  12        4.25        1.82      6.78 o 
  -8   3  12        2.83        4.70      3.45 o 
  -7   3  12        0.09       -1.12      3.04 o 
  -6   3  12        1.19        3.32      3.20 o 
  -5   3  12        0.72       -0.11      2.79 o 
  -4   3  12       48.98       51.00      4.65 o 
  -3   3  12        2.52        0.42      2.69 o 
  -2   3  12        5.11        5.19      3.00 o 
  -1   3  12        1.40        4.01      3.05 o 
   0   3  12       59.93       59.88      6.25 o 
   1   3  12      183.22      189.10      7.82 o 
   2   3  12       21.89       16.96      4.21 o 
   3   3  12        1.66        2.17      3.20 o 
   4   3  12       22.58       18.30      4.52 o 
   5   3  12        8.18        7.24      4.50 o 
   6   3  12       30.05       16.64      6.37 o 
   7   3  12        0.81        1.30      4.43 o 
   8   3  12        0.01        0.59      4.34 o 
  -9   4  12        1.92       -0.69      4.25 o 
  -8   4  12        0.12        4.24      4.31 o 
  -7   4  12       28.85       27.75      4.94 o 
  -6   4  12        0.21        3.54      3.21 o 
  -5   4  12        6.25        9.67      3.54 o 
  -4   4  12        0.30       -4.10      2.73 o 
  -3   4  12        2.90        7.97      3.63 o 
  -2   4  12        2.54        1.49      3.51 o 
  -1   4  12       17.36       21.04      4.43 o 
   0   4  12       17.62       16.14      4.12 o 
   1   4  12       39.11       46.16      7.03 o 
   2   4  12        5.08       -0.73      3.62 o 
   3   4  12       25.29       20.72      6.02 o 
   4   4  12        0.23       -0.88      4.62 o 
   5   4  12        0.47       10.61      5.72 o 
   6   4  12        2.53        6.79      4.78 o 
   7   4  12        0.45        3.77      7.76 o 
  -8   5  12        0.00       -4.32      5.41 o 
  -7   5  12        0.08       -2.15      4.06 o 
  -6   5  12        0.22       -2.57      3.73 o 
  -5   5  12        0.58       -3.09      3.51 o 
  -4   5  12        5.05        4.08      4.95 o 
  -3   5  12        0.20        2.22      3.69 o 
  -2   5  12       11.63       13.68      4.30 o 
  -1   5  12       23.86       22.49      4.91 o 
   0   5  12        2.93        5.25      3.87 o 
   1   5  12        0.04       -1.05      3.59 o 
   2   5  12        0.16       -4.18      4.44 o 
   3   5  12       16.23        8.79      8.53 o 
   4   5  12        6.32        3.21      6.31 o 
   5   5  12        0.97        3.95      5.60 o 
   6   5  12        1.05        9.90      6.11 o 
  -5   6  12        0.18        0.69      5.39 o 
  -4   6  12        3.19       -1.73      4.80 o 
  -3   6  12        7.81       15.14      4.91 o 
  -2   6  12        0.04       -0.02      4.02 o 
  -1   6  12        9.99       12.26      4.64 o 
   0   6  12       13.14        9.90      4.49 o 
   1   6  12        2.99        3.75      4.90 o 
   2   6  12        0.36        8.07      7.25 o 
   3   6  12        5.06        1.07      4.77 o 
   4   6  12        0.29       -7.79      6.36 o 
 -10   1  13        0.43        2.58      3.69 o 
  -9   1  13        1.06        5.07      3.60 o 
  -8   1  13        5.04        3.19      6.83 o 
  -7   1  13        0.43        0.92      3.91 o 
  -6   1  13       10.87       12.13      4.32 o 
  -5   1  13       24.51       24.30      4.62 o 
  -4   1  13       25.52       29.54      6.27 o 
  -3   1  13        4.96        2.01      2.78 o 
  -2   1  13        0.03       -2.81      2.66 o 
  -1   1  13      117.22      130.19      8.74 o 
   0   1  13      171.52      200.59      6.74 o 
   1   1  13      117.32      127.24      5.10 o 
   2   1  13       19.67       12.60      3.83 o 
   3   1  13       15.66       15.05      3.66 o 
   4   1  13        1.34        0.91      3.02 o 
   5   1  13        1.86        2.70      5.50 o 
   6   1  13       15.88       14.11      6.57 o 
   7   1  13        2.17        7.99      6.08 o 
   8   1  13        0.77        5.87      6.17 o 
   9   1  13        0.50        9.13      7.39 o 
 -10   2  13        3.61       -2.43      5.80 o 
  -9   2  13        0.85        2.81      4.84 o 
  -8   2  13        2.41        3.62      4.45 o 
  -7   2  13        0.73        1.97      4.05 o 
  -6   2  13       17.68       14.82      4.58 o 
  -5   2  13       14.52        4.88      4.51 o 
  -4   2  13        0.25       -2.24      2.89 o 
  -3   2  13        0.87       -1.67      2.90 o 
  -2   2  13       24.65       26.75      4.96 o 
  -1   2  13       51.33       47.31      4.39 o 
   0   2  13       10.95        2.60      2.95 o 
   1   2  13        0.10        2.08      3.36 o 
   2   2  13       28.61       37.11      4.00 o 
   3   2  13       86.48       88.83      5.32 o 
   4   2  13        0.30        6.33      3.91 o 
   5   2  13       10.27       14.37      5.95 o 
   6   2  13        6.19        3.96      5.76 o 
   7   2  13        0.00       11.05      6.62 o 
   8   2  13       11.26        6.74      6.86 o 
  -9   3  13        1.93       -2.26      5.49 o 
  -8   3  13        2.45        0.42      4.31 o 
  -7   3  13       14.81       18.40      4.29 o 
  -6   3  13        0.55       -3.22      6.59 o 
  -5   3  13        0.42       -1.38      3.14 o 
  -4   3  13        2.21       -2.08      2.89 o 
  -3   3  13        1.06        2.32      3.15 o 
  -2   3  13        7.22        9.58      3.45 o 
  -1   3  13       13.91       12.81      3.48 o 
   0   3  13        1.68       -3.38      2.54 o 
   1   3  13        3.77        3.53      3.55 o 
   2   3  13       23.30       36.30      4.92 o 
   3   3  13       19.15       11.03      5.62 o 
   4   3  13        0.05       -1.69      7.07 o 
   5   3  13        1.34        1.65      4.65 o 
   6   3  13        0.46       -4.27      4.66 o 
   7   3  13        5.05        4.82      5.91 o 
  -8   4  13        4.91        2.51      5.15 o 
  -7   4  13        5.59       10.23      4.02 o 
  -6   4  13        0.35        2.84      3.51 o 
  -5   4  13       10.44        5.37      3.40 o 
  -4   4  13        0.30       -0.70      8.15 o 
  -3   4  13       20.75       19.71      4.95 o 
  -2   4  13        1.25        4.14      3.86 o 
  -1   4  13        2.58        6.34      3.99 o 
   0   4  13       25.34       22.79      4.74 o 
   1   4  13        5.00        7.27      4.20 o 
   2   4  13       18.34       11.81      5.56 o 
   3   4  13        4.73        5.35      5.21 o 
   4   4  13        1.73        8.83      7.54 o 
   5   4  13        1.53        9.87      6.40 o 
   6   4  13        1.11        1.44      5.69 o 
  -6   5  13        0.14        3.89      4.21 o 
  -5   5  13        2.15       -2.15      5.87 o 
  -4   5  13        2.31        8.81      4.36 o 
  -3   5  13        0.00       -0.44      3.92 o 
  -2   5  13        0.80        4.70      4.29 o 
  -1   5  13        1.27        3.54      4.13 o 
   0   5  13        7.87       -1.63      5.14 o 
   1   5  13        0.03       -4.26      5.41 o 
   2   5  13       47.17       44.15      7.65 o 
   3   5  13        1.96        9.43      5.68 o 
   4   5  13       11.12       -2.00      5.81 o 
   5   5  13        0.13        3.18      5.85 o 
  -3   6  13        3.89       -2.88      4.11 o 
  -2   6  13        0.05       -5.85      3.90 o 
  -1   6  13        0.02        6.38      6.38 o 
   0   6  13        1.23       -0.47      4.98 o 
   1   6  13        0.01        1.65      5.39 o 
  -9   0  14        0.00        8.18      5.96 o 
  -8   0  14        0.03       -0.76      4.95 o 
  -7   0  14       24.42       18.55      5.50 o 
  -6   0  14       67.83       49.07     10.56 o 
  -5   0  14        1.97       10.16      7.73 o 
  -4   0  14        2.62        9.70      7.42 o 
  -3   0  14        0.03       -5.26      5.14 o 
  -2   0  14       14.87        7.15      6.18 o 
  -1   0  14        6.64       -3.74      5.02 o 
   0   0  14       31.98       45.20      6.45 o 
   1   0  14        7.42        6.39     11.82 o 
   2   0  14       19.98       20.91      5.42 o 
   3   0  14        7.07        9.68      5.54 o 
   4   0  14        1.57        5.96      4.76 o 
   5   0  14        0.39        2.44      4.22 o 
   6   0  14        0.06       -1.40      8.21 o 
   7   0  14        0.11       11.22     10.01 o 
   8   0  14        1.51        2.62      9.10 o 
  -9   1  14        0.00       -5.47      5.97 o 
  -8   1  14        0.34       -0.10      4.31 o 
  -7   1  14        0.18       -5.04      3.89 o 
  -6   1  14        0.60       -4.60      3.76 o 
  -5   1  14        0.03       -1.21      3.86 o 
  -4   1  14       10.06        7.75      3.84 o 
  -3   1  14        3.50       -0.58      4.51 o 
  -2   1  14        4.08        5.91      3.11 o 
  -1   1  14        1.18        5.57      3.67 o 
   0   1  14       19.72       17.48      4.23 o 
   1   1  14        0.09       -2.29      3.30 o 
   2   1  14       21.58       12.65      3.68 o 
   3   1  14        1.02        1.86      3.17 o 
   4   1  14        0.12        3.52      3.83 o 
   5   1  14        0.34        0.38      5.63 o 
   6   1  14        0.13       -3.39      5.59 o 
   7   1  14        1.26       12.40      6.89 o 
  -9   2  14        2.18       -0.31      6.26 o 
  -8   2  14        7.72        6.62      4.94 o 
  -7   2  14        0.11       -4.08      4.98 o 
  -6   2  14        3.54        4.20      4.37 o 
  -5   2  14        0.14        1.64      3.83 o 
  -4   2  14        2.09        2.61      3.34 o 
  -3   2  14        2.92        5.04      3.44 o 
  -2   2  14        7.66        5.92      3.23 o 
  -1   2  14       19.24       14.95      3.48 o 
   0   2  14        0.31       -0.73      3.10 o 
   1   2  14        8.85        6.79      3.09 o 
   2   2  14        8.88       10.95      3.32 o 
   3   2  14        3.92        0.32      3.51 o 
   4   2  14        4.08       -5.46      5.08 o 
   5   2  14        4.96        2.15      5.84 o 
   6   2  14        2.07        5.55      6.41 o 
   7   2  14        0.24        1.22      7.44 o 
  -8   3  14        7.96       12.50      5.38 o 
  -7   3  14        3.24        7.81      5.04 o 
  -6   3  14        0.60        2.58      3.66 o 
  -5   3  14        2.15       -4.69      3.13 o 
  -4   3  14       10.61        7.66      3.72 o 
  -3   3  14        0.00       -1.44      3.62 o 
  -2   3  14        1.73        0.24      3.18 o 
  -1   3  14        8.38        8.05      3.57 o 
   0   3  14        5.37        5.09      3.10 o 
   1   3  14        4.79       -0.98      4.64 o 
   2   3  14        9.50        8.75      4.94 o 
   3   3  14        2.68        0.80      5.12 o 
   4   3  14        6.27       13.63      5.56 o 
   5   3  14        0.19        1.45      5.90 o 
   6   3  14        2.21        4.91      6.38 o 
  -7   4  14        0.13       -5.69      5.15 o 
  -6   4  14        1.78        2.49      3.56 o 
  -5   4  14        3.51        5.49      4.18 o 
  -4   4  14        0.09       -0.36      4.74 o 
  -3   4  14        0.25        0.83      4.10 o 
  -2   4  14        2.78        6.25      4.16 o 
  -1   4  14        0.88        0.41      3.84 o 
   0   4  14        0.22       -5.49      3.66 o 
   1   4  14        7.07        5.95      4.64 o 
   2   4  14        0.28       -4.86      4.56 o 
   3   4  14       11.83       11.07      7.74 o 
   4   4  14        1.62       -2.88      5.35 o 
   5   4  14        0.04        9.40      6.84 o 
  -5   5  14        0.04        1.45      4.08 o 
  -4   5  14        2.96        3.28      4.15 o 
  -3   5  14        2.92        9.05      4.78 o 
  -2   5  14        1.89       -0.87      4.00 o 
  -1   5  14        1.06       -4.06      4.97 o 
   0   5  14        0.50       -1.34      4.14 o 
   1   5  14        0.25        2.24      5.54 o 
   2   5  14        3.63        6.88      5.67 o 
   3   5  14        8.61        4.13      6.26 o 
  -8   1  15        0.08        1.52      5.01 o 
  -7   1  15        7.05        1.60      4.35 o 
  -6   1  15        3.98        5.03      4.49 o 
  -5   1  15        1.12       -1.66      4.64 o 
  -4   1  15        1.27       -0.49      4.86 o 
  -3   1  15        0.04        0.60      4.56 o 
  -2   1  15        6.11       12.93      5.03 o 
  -1   1  15        3.31       -0.51      3.99 o 
   0   1  15       28.38       30.40      5.94 o 
   1   1  15        8.79       17.62      4.36 o 
   2   1  15        0.29        1.20      3.88 o 
   3   1  15        0.40        0.42      3.43 o 
   4   1  15        0.14       -3.64      5.46 o 
   5   1  15        0.84       -2.87      5.97 o 
   6   1  15        0.00        1.48      6.40 o 
  -8   2  15        1.48       -1.47      5.13 o 
  -7   2  15        0.29        5.01      4.97 o 
  -6   2  15        0.05        1.16      4.37 o 
  -5   2  15        0.15       -3.42      3.77 o 
  -4   2  15        2.11        2.61      4.12 o 
  -3   2  15        0.13        0.80      3.45 o 
  -2   2  15        5.26        0.25      3.31 o 
  -1   2  15       15.31       18.42      3.78 o 
   0   2  15        7.87       15.09      3.81 o 
   1   2  15       11.11        9.29      4.11 o 
   2   2  15        4.34        8.22      3.98 o 
   3   2  15        0.72        5.38      5.57 o 
   4   2  15        2.98       10.01     10.07 o 
   5   2  15        2.06        2.06      6.24 o 
   6   2  15        1.00        7.78      8.56 o 
  -7   3  15        1.02       -0.42      5.25 o 
  -6   3  15        2.15       11.95      4.73 o 
  -5   3  15        2.10        5.73      3.55 o 
  -4   3  15        0.06       -2.09      3.45 o 
  -3   3  15        0.15        0.23      3.56 o 
  -2   3  15        4.14        4.95      3.70 o 
  -1   3  15        0.25        0.37      3.23 o 
   0   3  15        3.67        5.62      3.39 o 
   1   3  15        0.33       -0.12      3.87 o 
   2   3  15        4.44        5.08      4.11 o 
   3   3  15        0.00       -2.75      6.28 o 
   4   3  15        3.45       -0.17      6.42 o 
   5   3  15        0.55       -1.43      9.31 o 
  -5   4  15        2.43       -4.44      4.52 o 
  -4   4  15        8.22        5.46      3.95 o 
  -3   4  15        0.07        5.01      4.52 o 
  -2   4  15        0.36       -1.55      4.17 o 
  -1   4  15        1.14       -4.79      4.07 o 
   0   4  15        0.04        5.86      4.24 o 
   1   4  15        3.66        3.53      4.22 o 
   2   4  15        2.32        3.34      5.59 o 
   3   4  15        0.14       -3.84      6.31 o 
  -7   0  16        3.83        1.00      9.03 o 
  -6   0  16        1.50        4.84      9.31 o 
  -5   0  16        4.44       15.27      9.64 o 
  -4   0  16        0.19       12.41      9.40 o 
  -3   0  16        1.04        0.27      5.96 o 
  -2   0  16        5.59        8.61      6.33 o 
  -1   0  16       17.37       28.47      8.85 o 
   0   0  16        3.89        9.52      7.24 o 
   1   0  16        0.12       -0.70      6.63 o 
   2   0  16        0.12       -3.14      4.44 o 
   3   0  16        1.99        3.97     11.42 o 
   4   0  16        0.03        5.28      5.68 o 
   5   0  16        4.77       10.80      9.76 o 
  -7   1  16        0.22        4.30      8.09 o 
  -6   1  16        0.00        0.81      6.08 o 
  -5   1  16        0.36        4.53      6.41 o 
  -4   1  16        0.01        7.59      5.52 o 
  -3   1  16        1.88        2.25      5.09 o 
  -2   1  16       14.53        8.91      5.11 o 
  -1   1  16       18.07       26.26      5.84 o 
   0   1  16       10.16        7.12      4.26 o 
   1   1  16        0.73        4.87      5.60 o 
   2   1  16        0.08        7.06      4.18 o 
   3   1  16        2.32       11.03      4.44 o 
   4   1  16        1.06        0.43      9.79 o 
   5   1  16        0.15       -1.96      6.76 o 
  -6   2  16        0.02        0.33      4.97 o 
  -5   2  16        0.47        0.36      5.37 o 
  -4   2  16        0.05        1.83      4.74 o 
  -3   2  16        0.66       -0.36      5.06 o 
  -2   2  16        0.00        1.73      4.25 o 
  -1   2  16        6.93       15.53      4.98 o 
   0   2  16       12.30       17.08      4.91 o 
   1   2  16        1.85        5.80      4.02 o 
   2   2  16        1.15        3.22      4.17 o 
   3   2  16        0.01       -2.31      9.10 o 
   4   2  16        0.67        7.51     10.65 o 
  -5   3  16        1.44       -0.22      8.85 o 
  -4   3  16        0.10        6.69      4.02 o 
  -3   3  16        0.12        1.48      4.01 o 
  -2   3  16        1.41        3.41      3.88 o 
  -1   3  16        0.16       -2.41      3.49 o 
   0   3  16        0.12        3.79      4.23 o 
   1   3  16        0.29       -5.98      4.15 o 
   2   3  16        1.18       -6.11      9.70 o 
   3   3  16        2.39       18.74     11.83 o 
  -5   1  17        1.51        7.62      7.20 o 
  -4   1  17        0.34        2.65      6.98 o 
  -3   1  17        0.81        6.89      5.67 o 
  -2   1  17        3.42       11.87      5.28 o 
  -1   1  17        7.63        7.81      5.23 o 
   0   1  17        3.62        9.46      5.30 o 
   1   1  17        0.00        5.06      4.91 o 
   2   1  17        0.00        9.97      4.80 o 
  -3   2  17        1.99       -0.36      8.76 o 
  -2   2  17        1.37       10.25      5.50 o 
  -1   2  17        2.22       13.26      9.58 o 
   0   2  17        1.55        6.42      4.34 o 
   1   2  17        0.09        5.11      4.39 o 
                                                 
